# Supplementary material for: 5,6-Dimethyl-1,2,9,10-tetra­hydro­pyrano[3,2-f]chromene-3,8-dione
Source: Acta Crystallogr Sect E Struct Rep Online. 2012 Jun 27;68(Pt 7):o2216. doi: 10.1107/S1600536812027699 (PMC3394011; doi:10.1107/S1600536812027699)
Supplement: Supplementary file 1 [file e-68-o2216-sup1.cif]

##############################################################################
#                                                                            #
# This CIF contains the data in a paper accepted for publication in          #
# Acta Crystallographica Section E. It conforms to the requirements of       #
# Notes for Authors for Acta Crystallographica Section E, and has been       #
# peer reviewed under the auspices of the IUCr Commission on Journals.       #
#                                                                            #
# Full details of the Crystallographic Information File format               #
# are given in the paper "The Crystallographic Information File (CIF):       #
# a New Standard Archive File for Crystallography" by S. R. Hall, F. H.      #
# Allen and I. D. Brown [Acta Cryst. (1991), A47, 655-685].                  #
#                                                                            #
# The current version of the core CIF dictionary is obtainable from          #
# ftp://ftp.iucr.org/pub/cif_core.dic.                                       #
#                                                                            #
# Software is freely available for graphical display of the structure(s)     #
# in this CIF. For information consult the CIF software page                 #
# http://www.iucr.org/resources/cif/software.                                #
#                                                                            #
# This file may be used for bona fide research purposes within the           #
# scientific community so long as proper attribution is given to the journal # 
# article from which it was obtained.                                        #
#                                                                            #
##############################################################################
data_global
_audit_creation_method     SHELXL-97
_journal_date_recd_electronic     2012-06-18
_journal_date_accepted     2012-06-18
_journal_name_full     'Acta Crystallographica, Section E'
_journal_year     2012
_journal_volume     68
_journal_issue      7
_journal_page_first     o2216
_journal_page_last     o2216
_journal_paper_category     QO
_journal_paper_doi     10.1107/S1600536812027699
_journal_coeditor_code     BT5941
_publ_contact_author_name     'Professor Jim Simpson'
_publ_contact_author_address
;
Department of Chemistry
  University of Otago
  PO Box 56
  Dunedin
  New Zealand
;
_publ_contact_author_email     jsimpson@alkali.otago.ac.nz
_publ_contact_author_fax     '+64-3-04797906'
_publ_contact_author_phone     '+64-3-4797914 '
_publ_section_title
;
5,6-Dimethyl-1,2,9,10-tetrahydropyrano[3,2-<i>f</i>]chromene-3,8-dione
;
loop_
    _publ_author_name
    _publ_author_address
    'Goswami, Shailesh K. '
;       Department of Chemistry
        University of Otago
        PO Box 56
        Dunedin
        New Zealand
;
    'Hanton, Lyall R. '
;       Department of Chemistry
        University of Otago
        PO Box 56
        Dunedin
        New Zealand
;
    'McAdam, C. John '
;       Department of Chemistry
        University of Otago
        PO Box 56
        Dunedin
        New Zealand
;
    'Moratti, Stephen C. '
;       Department of Chemistry
        University of Otago
        PO Box 56
        Dunedin
        New Zealand
;
    'Simpson, Jim'
;       Department of Chemistry
        University of Otago
        PO Box 56
        Dunedin
        New Zealand
;
data_I
_chemical_name_systematic
;
5,6-dimethyl-1,2,9,10-tetrahydropyrano[3,2-<i>f</i>]chromene-3,8-dione
;
_chemical_name_common     ?
_chemical_formula_moiety     'C14 H14 O4'
_chemical_formula_sum     'C14 H14 O4'
_chemical_formula_iupac     'C14 H14 O4'
_chemical_formula_weight     246.25
_chemical_melting_point     ?
_symmetry_cell_setting     monoclinic
_symmetry_space_group_name_H-M     'C 2/c'
_symmetry_space_group_name_Hall     '-C 2yc'
loop_
    _symmetry_equiv_pos_as_xyz
    'x, y, z'
    '-x, y, -z+1/2'
    'x+1/2, y+1/2, z'
    '-x+1/2, y+1/2, -z+1/2'
    '-x, -y, -z'
    'x, -y, z-1/2'
    '-x+1/2, -y+1/2, -z'
    'x+1/2, -y+1/2, z-1/2'
_cell_length_a     16.0726(2)
_cell_length_b     8.79820(10)
_cell_length_c     8.05550(10)
_cell_angle_alpha     90.00
_cell_angle_beta     96.1134(7)
_cell_angle_gamma     90.00
_cell_volume     1132.65(2)
_cell_formula_units_Z     4
_cell_measurement_reflns_used     3955
_cell_measurement_theta_min     2.64
_cell_measurement_theta_max     38.29
_cell_measurement_temperature     92(2)
_exptl_crystal_description     'rectangular block'
_exptl_crystal_colour     yellow
_exptl_crystal_size_max     0.53
_exptl_crystal_size_mid     0.50
_exptl_crystal_size_min     0.22
_exptl_crystal_density_diffrn     1.444
_exptl_crystal_density_meas     ?
_exptl_crystal_density_method     'not measured'
_exptl_crystal_F_000     520
_exptl_absorpt_coefficient_mu     0.106
_exptl_absorpt_correction_type     multi-scan
_exptl_absorpt_process_details     '(SADABS; Bruker, 2011)'
_exptl_absorpt_correction_T_min     0.5697
_exptl_absorpt_correction_T_max     0.7477
_exptl_special_details
;
;
_diffrn_ambient_temperature     92(2)
_diffrn_radiation_type     MoK\a
_diffrn_radiation_wavelength     0.71073
_diffrn_radiation_source     'fine-focus sealed tube'
_diffrn_radiation_monochromator     graphite
_diffrn_measurement_device_type     'Bruker APEXII CCD area-detector'
_diffrn_measurement_method     '\f & \w scans'
_diffrn_detector_area_resol_mean     ?
_diffrn_reflns_number     9744
_diffrn_reflns_av_R_equivalents     0.0382
_diffrn_reflns_av_sigmaI/netI     0.0389
_diffrn_reflns_theta_min     3.57
_diffrn_reflns_theta_max     39.30
_diffrn_reflns_theta_full     35.50
_diffrn_measured_fraction_theta_max     0.885
_diffrn_measured_fraction_theta_full     0.993
_diffrn_reflns_limit_h_min     -27
_diffrn_reflns_limit_h_max     26
_diffrn_reflns_limit_k_min     -14
_diffrn_reflns_limit_k_max     7
_diffrn_reflns_limit_l_min     -13
_diffrn_reflns_limit_l_max     14
_diffrn_standards_number     0
_diffrn_standards_interval_count     ?
_diffrn_standards_interval_time     ?
_diffrn_standards_decay_%     ?
_refine_special_details
;
Refinement of <i>F</i>^2^ against ALL reflections. The weighted <i>R</i>-factor
<i>wR</i> and goodness of fit <i>S</i> are based on <i>F</i>^2^, conventional
<i>R</i>-factors <i>R</i> are based on <i>F</i>, with <i>F</i> set to zero for
negative <i>F</i>^2^. The threshold expression of <i>F</i>^2^ >
\s(<i>F</i>^2^) is used only for calculating <i>R</i>-factors(gt) <i>etc</i>.
and is not relevant to the choice of reflections for refinement.
<i>R</i>-factors based on <i>F</i>^2^ are statistically about twice as large
as those based on <i>F</i>, and <i>R</i>- factors based on ALL data will be
even larger.
;
_reflns_number_total     2989
_reflns_number_gt     2358
_reflns_threshold_expression     I>2\s(I)
_refine_ls_structure_factor_coef     Fsqd
_refine_ls_matrix_type     full
_refine_ls_R_factor_all     0.0631
_refine_ls_R_factor_gt     0.0503
_refine_ls_wR_factor_gt     0.1403
_refine_ls_wR_factor_ref     0.1478
_refine_ls_goodness_of_fit_ref     1.079
_refine_ls_restrained_S_all     1.079
_refine_ls_number_reflns     2989
_refine_ls_number_parameters     83
_refine_ls_number_restraints     0
_refine_ls_hydrogen_treatment     constr
_refine_ls_weighting_scheme     calc
_refine_ls_weighting_details
         'calc w=1/[\s^2^(Fo^2^)+(0.0702P)^2^+0.4368P] where P=(Fo^2^+2Fc^2^)/3'
_atom_sites_solution_hydrogens     geom
_atom_sites_solution_primary     direct
_atom_sites_solution_secondary     difmap
_refine_ls_shift/su_max     0.000
_refine_ls_shift/su_mean     0.000
_refine_diff_density_max     0.465
_refine_diff_density_min     -0.381
_refine_ls_extinction_method     none
_refine_ls_extinction_coef     ?
loop_
    _atom_type_symbol
    _atom_type_description
    _atom_type_scat_dispersion_real
    _atom_type_scat_dispersion_imag
    _atom_type_scat_source
    'C' 'C' 0.0033 0.0016
                         'International Tables Vol C Tables 4.2.6.8 and 6.1.1.4'
    'H' 'H' 0.0000 0.0000
                         'International Tables Vol C Tables 4.2.6.8 and 6.1.1.4'
    'O' 'O' 0.0106 0.0060
                         'International Tables Vol C Tables 4.2.6.8 and 6.1.1.4'
_computing_data_collection     'APEX2 (Bruker, 2011)'
_computing_cell_refinement     'APEX2 (Bruker, 2011) and SAINT (Bruker, 2011)'
_computing_data_reduction     'SAINT (Bruker, 2011)'
_computing_structure_solution
;
SHELXS97 (Sheldrick, 2008) and <i>TITAN2000</i> (Hunter & Simpson,
1999)
;
_computing_structure_refinement
;
SHELXL97 (Sheldrick, 2008) and <i>TITAN2000</i> (Hunter & Simpson,
1999)
;
_computing_molecular_graphics
;
SHELXTL (Sheldrick, 2008) and <i>Mercury</i> (Macrae <i>et al.</i>,
2008)
;
_computing_publication_material
;
SHELXL97 (Sheldrick, 2008), enCIFer (Allen <i>et al.</i>, 2004),
PLATON (Spek,
2009) and publCIF (Westrip 2010)
;
loop_
    _atom_site_type_symbol
    _atom_site_label
    _atom_site_fract_x
    _atom_site_fract_y
    _atom_site_fract_z
    _atom_site_U_iso_or_equiv
    _atom_site_adp_type
    _atom_site_calc_flag
    _atom_site_refinement_flags
    _atom_site_occupancy
    _atom_site_symmetry_multiplicity
    _atom_site_disorder_assembly
    _atom_site_disorder_group
    O O1 0.76307(4) -0.03359(9) 0.53742(9) 0.02826(17) Uani d . 1 1 . .
    C C1 0.70230(5) -0.04789(10) 0.61199(10) 0.01983(16) Uani d . 1 1 . .
    O O2 0.64973(4) 0.07377(7) 0.61147(8) 0.01902(14) Uani d . 1 1 . .
    C C2 0.68037(5) -0.18492(10) 0.70770(10) 0.02081(16) Uani d . 1 1 . .
    H H2A 0.6997 -0.1700 0.8274 0.025 Uiso calc R 1 1 . .
    H H2B 0.7099 -0.2745 0.6682 0.025 Uiso calc R 1 1 . .
    C C3 0.58596(5) -0.21578(9) 0.68795(10) 0.01919(15) Uani d . 1 1 . .
    H H3A 0.5684 -0.2533 0.5737 0.023 Uiso calc R 1 1 . .
    H H3B 0.5728 -0.2952 0.7681 0.023 Uiso calc R 1 1 . .
    C C4 0.53894(4) -0.07275(8) 0.71898(9) 0.01485(14) Uani d . 1 1 . .
    C C5 0.57500(4) 0.06647(8) 0.68637(9) 0.01470(14) Uani d . 1 1 . .
    C C6 0.53839(4) 0.20612(8) 0.71558(9) 0.01519(14) Uani d . 1 1 . .
    C C61 0.57956(5) 0.35308(10) 0.67541(12) 0.02167(17) Uani d . 1 1 . .
    H H61A 0.6030 0.4022 0.7792 0.033 Uiso calc R 1 1 . .
    H H61B 0.5380 0.4204 0.6156 0.033 Uiso calc R 1 1 . .
    H H61C 0.6245 0.3325 0.6053 0.033 Uiso calc R 1 1 . .
loop_
    _atom_site_aniso_label
    _atom_site_aniso_U_11
    _atom_site_aniso_U_22
    _atom_site_aniso_U_33
    _atom_site_aniso_U_12
    _atom_site_aniso_U_13
    _atom_site_aniso_U_23
    O1 0.0216(3) 0.0340(4) 0.0307(3) 0.0048(2) 0.0097(2) 0.0013(3)
    C1 0.0175(3) 0.0226(4) 0.0194(3) 0.0039(2) 0.0021(2) -0.0023(3)
    O2 0.0158(2) 0.0186(3) 0.0232(3) 0.00139(18) 0.0047(2) 0.0013(2)
    C2 0.0214(3) 0.0204(4) 0.0207(3) 0.0070(3) 0.0026(3) 0.0000(3)
    C3 0.0220(3) 0.0143(3) 0.0212(3) 0.0028(2) 0.0018(2) -0.0018(2)
    C4 0.0165(3) 0.0124(3) 0.0152(3) 0.0007(2) -0.0003(2) -0.0005(2)
    C5 0.0140(3) 0.0145(3) 0.0154(3) 0.0003(2) 0.0009(2) 0.0001(2)
    C6 0.0150(3) 0.0122(3) 0.0178(3) -0.0004(2) -0.0007(2) 0.0006(2)
    C61 0.0196(3) 0.0149(3) 0.0302(4) -0.0028(2) 0.0012(3) 0.0024(3)
_geom_special_details
;
All e.s.d.'s (except the e.s.d. in the dihedral angle between two l.s. planes)
are estimated using the full covariance matrix. The cell e.s.d.'s are taken
into account individually in the estimation of e.s.d.'s in distances, angles
and torsion angles; correlations between e.s.d.'s in cell parameters are only
used when they are defined by crystal symmetry. An approximate (isotropic)
treatment of cell e.s.d.'s is used for estimating e.s.d.'s involving l.s.
planes.
;
loop_
    _geom_bond_atom_site_label_1
    _geom_bond_atom_site_label_2
    _geom_bond_site_symmetry_2
    _geom_bond_distance
    _geom_bond_publ_flag
    O1 C1 . 1.2065(10) ?
    C1 O2 . 1.3634(10) ?
    C1 C2 . 1.4934(13) ?
    O2 C5 . 1.4018(9) ?
    C2 C3 . 1.5329(11) ?
    C2 H2A . 0.9900 ?
    C2 H2B . 0.9900 ?
    C3 C4 . 1.5025(11) ?
    C3 H3A . 0.9900 ?
    C3 H3B . 0.9900 ?
    C4 C5 . 1.3920(10) ?
    C4 C4 2_656 1.3962(14) ?
    C5 C6 . 1.3931(10) ?
    C6 C6 2_656 1.4058(14) ?
    C6 C61 . 1.5033(11) ?
    C61 H61A . 0.9800 ?
    C61 H61B . 0.9800 ?
    C61 H61C . 0.9800 ?
loop_
    _geom_angle_atom_site_label_1
    _geom_angle_atom_site_label_2
    _geom_angle_atom_site_label_3
    _geom_angle_site_symmetry_1
    _geom_angle_site_symmetry_3
    _geom_angle
    _geom_angle_publ_flag
    O1 C1 O2 . . 116.80(8) ?
    O1 C1 C2 . . 126.11(8) ?
    O2 C1 C2 . . 117.07(7) ?
    C1 O2 C5 . . 121.45(6) ?
    C1 C2 C3 . . 112.01(7) ?
    C1 C2 H2A . . 109.2 ?
    C3 C2 H2A . . 109.2 ?
    C1 C2 H2B . . 109.2 ?
    C3 C2 H2B . . 109.2 ?
    H2A C2 H2B . . 107.9 ?
    C4 C3 C2 . . 110.14(7) ?
    C4 C3 H3A . . 109.6 ?
    C2 C3 H3A . . 109.6 ?
    C4 C3 H3B . . 109.6 ?
    C2 C3 H3B . . 109.6 ?
    H3A C3 H3B . . 108.1 ?
    C5 C4 C4 . 2_656 118.34(4) ?
    C5 C4 C3 . . 118.59(7) ?
    C4 C4 C3 2_656 . 123.06(4) ?
    C4 C5 C6 . . 123.53(7) ?
    C4 C5 O2 . . 120.97(6) ?
    C6 C5 O2 . . 115.40(6) ?
    C5 C6 C6 . 2_656 118.10(4) ?
    C5 C6 C61 . . 121.25(7) ?
    C6 C6 C61 2_656 . 120.66(4) ?
    C6 C61 H61A . . 109.5 ?
    C6 C61 H61B . . 109.5 ?
    H61A C61 H61B . . 109.5 ?
    C6 C61 H61C . . 109.5 ?
    H61A C61 H61C . . 109.5 ?
    H61B C61 H61C . . 109.5 ?
loop_
    _geom_torsion_atom_site_label_1
    _geom_torsion_atom_site_label_2
    _geom_torsion_atom_site_label_3
    _geom_torsion_atom_site_label_4
    _geom_torsion_site_symmetry_1
    _geom_torsion_site_symmetry_2
    _geom_torsion_site_symmetry_3
    _geom_torsion_site_symmetry_4
    _geom_torsion
    _geom_torsion_publ_flag
    O1 C1 O2 C5 . . . . 176.44(7) ?
    C2 C1 O2 C5 . . . . -4.87(11) ?
    O1 C1 C2 C3 . . . . -142.07(9) ?
    O2 C1 C2 C3 . . . . 39.38(10) ?
    C1 C2 C3 C4 . . . . -49.20(9) ?
    C2 C3 C4 C5 . . . . 27.91(10) ?
    C2 C3 C4 C4 . . . 2_656 -151.29(9) ?
    C4 C4 C5 C6 2_656 . . . 1.40(14) ?
    C3 C4 C5 C6 . . . . -177.84(7) ?
    C4 C4 C5 O2 2_656 . . . -174.81(8) ?
    C3 C4 C5 O2 . . . . 5.95(11) ?
    C1 O2 C5 C4 . . . . -19.48(11) ?
    C1 O2 C5 C6 . . . . 164.02(7) ?
    C4 C5 C6 C6 . . . 2_656 1.15(14) ?
    O2 C5 C6 C6 . . . 2_656 177.55(8) ?
    C4 C5 C6 C61 . . . . -179.02(7) ?
    O2 C5 C6 C61 . . . . -2.62(11) ?
loop_
    _geom_hbond_atom_site_label_D
    _geom_hbond_atom_site_label_H
    _geom_hbond_atom_site_label_A
    _geom_hbond_site_symmetry_A
    _geom_hbond_distance_DH
    _geom_hbond_distance_HA
    _geom_hbond_distance_DA
    _geom_hbond_angle_DHA
    C61 H61A O1 4_656 0.98 2.54 3.3907(11) 145.0
    C2 H2A O1 6_556 0.99 2.60 3.4301(12) 141.9
    C2 H2A O2 6_556 0.99 2.64 3.4813(10) 142.5
    C2 H2B O1 7_646 0.99 2.44 3.3528(11) 153.7
_iucr_refine_instructions_details
;
TITL skg4122 in C2/c
CELL   0.71073     16.073    8.798    8.056   90.000   96.113   90.000
ZERR         4      0.000    0.000    0.000    0.000    0.000    0.000
LATT  7
SYMM -X,Y,1/2-Z
SFAC C H O
UNIT       56      56      16
L.S.      12
bond $H
temp -181
size 0.22 0.50 0.53
acta 71
eqiv $1 1.5-x,1/2+y,1.5-z
eqiv $2  x,-y,1/2+z
eqiv $3  1.5-x,-1/2-y,1-z
htab c61 O1_$1
htab c2 o1_$2
htab c2 o2_$2
htab c2 o1_$3
mpla 5 c2 c1 o1 o2 c5  c3 c4
mpla 5 c1 o1 o2 c5 c4 c2 c3
conf
FMAP      2
PLAN    5
WGHT    0.070200    0.436900
FVAR       0.13077
O1    3    0.763068   -0.033589    0.537424    11.00000    0.02155    0.03402 =
         0.03070    0.00128    0.00967    0.00484
C1    1    0.702295   -0.047892    0.611993    11.00000    0.01750    0.02259 =
         0.01944   -0.00228    0.00213    0.00390
O2    3    0.649728    0.073766    0.611475    11.00000    0.01580    0.01862 =
         0.02321    0.00130    0.00466    0.00139
C2    1    0.680365   -0.184925    0.707704    11.00000    0.02136    0.02040 =
         0.02074    0.00002    0.00261    0.00697
AFIX  23
H2A   2    0.699687   -0.169985    0.827423    11.00000   -1.20000
H2B   2    0.709911   -0.274502    0.668198    11.00000   -1.20000
AFIX   0
C3    1    0.585962   -0.215785    0.687945    11.00000    0.02197    0.01432 =
         0.02117   -0.00177    0.00176    0.00281
AFIX  23
H3A   2    0.568448   -0.253345    0.573715    11.00000   -1.20000
H3B   2    0.572752   -0.295217    0.768143    11.00000   -1.20000
AFIX   0
C4    1    0.538936   -0.072753    0.718983    11.00000    0.01647    0.01240 =
         0.01525   -0.00046   -0.00027    0.00071
C5    1    0.575000    0.066466    0.686367    11.00000    0.01402    0.01454 =
         0.01538    0.00009    0.00085    0.00031
C6    1    0.538390    0.206120    0.715584    11.00000    0.01505    0.01216 =
         0.01784    0.00058   -0.00066   -0.00038
C61   1    0.579557    0.353083    0.675413    11.00000    0.01957    0.01491 =
         0.03023    0.00236    0.00124   -0.00279
AFIX 137
H61A  2    0.603004    0.402155    0.779201    11.00000   -1.50000
H61B  2    0.538020    0.420409    0.615575    11.00000   -1.50000
H61C  2    0.624483    0.332490    0.605276    11.00000   -1.50000
REM  skg4122 in C2/c
REM R1 =  0.0503 for   2358 Fo > 4sig(Fo)  and  0.0631 for all   2989 data
REM     83 parameters refined using      0 restraints
WGHT      0.0702      0.4369
REM Highest difference peak  0.465,  deepest hole -0.381,  1-sigma level  0.087
HKLF      4
END
;
