# Supplementary material for: 5,6-Dimethyl-1,2,9,10-tetra­hydro­pyrano[3,2-f]chromene-3,8-dione
Source: Acta Crystallogr Sect E Struct Rep Online. 2012 Jun 27;68(Pt 7):o2216. doi: 10.1107/S1600536812027699 (PMC3394011; doi:10.1107/S1600536812027699)
Supplement: Supplementary file 2 [file e-68-o2216-Isup2.hkl]

# 
# h,k,l, Fc-squared, Fo-squared, sigma(Fo-squared) and status flag 
# 
data_I
_shelx_title ' skg4122 in C2/c' 
_shelx_refln_list_code          4 
_shelx_F_calc_maximum      280.65 
_exptl_crystal_F_000       520.00 
_reflns_d_resolution_high  0.5611 
 
loop_ 
 _symmetry_equiv_pos_as_xyz 
 'x, y, z' 
 '-x, y, -z+1/2' 
 'x+1/2, y+1/2, z' 
 '-x+1/2, y+1/2, -z+1/2' 
 '-x, -y, -z' 
 'x, -y, z-1/2' 
 '-x+1/2, -y+1/2, -z' 
 'x+1/2, -y+1/2, z-1/2' 
 
_cell_length_a    16.0726 
_cell_length_b     8.7982 
_cell_length_c     8.0555 
_cell_angle_alpha  90.000 
_cell_angle_beta   96.113 
_cell_angle_gamma  90.000 
 
_shelx_F_squared_multiplier     1.000 
 
loop_ 
 _refln_index_h 
 _refln_index_k 
 _refln_index_l 
 _refln_F_squared_calc 
 _refln_F_squared_meas 
 _refln_F_squared_sigma 
 _refln_observed_status 
   4   0   0       10.18       38.05      2.40 o 
   6   0   0     3408.08     3647.33     76.85 o 
   8   0   0     3477.35     4001.17     74.47 o 
  10   0   0     1003.01     1244.03     23.72 o 
  12   0   0      353.80      361.39      7.66 o 
  14   0   0       17.37       27.67      1.94 o 
  16   0   0      353.14      291.55      7.61 o 
  18   0   0     1223.33     1168.19     29.52 o 
  20   0   0        3.68       -0.11      1.10 o 
  22   0   0       33.69       47.06      3.45 o 
  24   0   0      171.51      169.58     11.70 o 
  26   0   0      514.80      546.17     27.48 o 
   3   1   0     1874.72     1846.53     34.12 o 
   5   1   0      846.99      911.20     12.17 o 
   7   1   0      263.64      260.97      3.77 o 
   9   1   0     2617.39     2901.56     40.40 o 
  11   1   0        0.46        0.72      0.27 o 
  13   1   0      292.90      298.50      4.92 o 
  15   1   0      257.62      288.85      5.21 o 
  17   1   0      997.46      932.78     15.71 o 
  19   1   0      117.22      118.03      3.00 o 
  21   1   0        2.68        1.64      1.11 o 
  23   1   0        1.32        2.34      1.33 o 
  25   1   0       30.46       29.07      3.21 o 
   0   2   0     1629.10     1752.53     79.53 o 
   2   2   0     5794.99     5930.86    528.92 o 
   4   2   0     1555.52     1745.20     29.42 o 
   6   2   0       27.85       34.91      1.19 o 
   8   2   0     1215.58     1253.11     18.92 o 
  10   2   0      869.48      950.14     14.67 o 
  12   2   0       25.33       23.06      1.07 o 
  14   2   0      292.77      288.23      5.54 o 
  16   2   0        3.95        5.19      0.85 o 
  18   2   0        1.66        2.19      0.82 o 
  20   2   0      127.20      116.63      3.87 o 
  22   2   0      204.53      199.36      6.41 o 
  24   2   0       35.87       32.21      2.63 o 
  26   2   0       33.77       26.44      3.35 o 
   1   3   0       13.75       12.16      1.46 o 
   3   3   0       25.01       27.48      2.34 o 
   5   3   0     1439.97     1695.16     36.36 o 
   7   3   0        3.47        5.33      0.74 o 
   9   3   0        6.47        6.25      0.45 o 
  11   3   0       62.27       60.32      1.70 o 
  13   3   0       84.88       89.24      2.32 o 
  15   3   0      852.88      850.95     17.29 o 
  17   3   0      330.91      335.91      9.80 o 
  19   3   0       94.26      101.58      6.11 o 
  21   3   0      162.86      162.92      5.59 o 
  23   3   0       16.81       19.88      2.54 o 
  25   3   0       14.63       11.71      2.24 o 
   0   4   0      338.98      323.96     16.37 o 
   2   4   0      672.74      653.54     20.17 o 
   4   4   0     1265.68     1479.03     70.47 o 
   6   4   0      340.25      410.67     10.94 o 
   8   4   0       74.46      101.28      2.68 o 
  10   4   0        0.28        0.18      0.27 o 
  12   4   0       20.50       17.39      1.28 o 
  14   4   0       75.79       84.83      2.76 o 
  16   4   0        2.64        5.98      1.30 o 
  18   4   0        2.25        3.15      1.11 o 
  20   4   0        7.20        5.53      1.42 o 
  22   4   0        7.81        9.94      1.75 o 
  24   4   0        4.03        4.13      1.76 o 
  26   4   0        6.46        7.60      5.26 o 
   1   5   0       63.29       81.90      3.72 o 
   3   5   0       99.31      105.67      7.34 o 
   5   5   0        1.73        0.00      0.32 o 
   7   5   0      189.57      168.91      4.55 o 
   9   5   0       12.69       12.45      1.06 o 
  11   5   0      619.64      620.15     14.58 o 
  13   5   0      445.95      442.93     12.49 o 
  15   5   0       29.80       27.32      2.12 o 
  17   5   0        0.03       -0.43      0.93 o 
  19   5   0       23.24       21.03      2.90 o 
  21   5   0        0.37        0.58      1.69 o 
  23   5   0      185.87      195.01     13.03 o 
  25   5   0        5.99        5.26      5.26 o 
   0   6   0      853.69      854.34     40.35 o 
   2   6   0      475.15      432.45     27.78 o 
   4   6   0      168.68      149.00     13.16 o 
   6   6   0       55.53       60.97      2.66 o 
   8   6   0        0.46        0.23      0.97 o 
  10   6   0      479.54      427.03     12.30 o 
  12   6   0       50.35       55.98      3.03 o 
  14   6   0      126.95      149.74      7.31 o 
  16   6   0      183.92      204.60      8.84 o 
  18   6   0       41.86       46.82      3.76 o 
  20   6   0       91.11       87.58      5.07 o 
  22   6   0       42.16       43.89      4.17 o 
  24   6   0        3.99        7.42      3.23 o 
   1   7   0     5105.10     4987.98    152.71 o 
   3   7   0       27.74       38.16      5.69 o 
   5   7   0      148.41      163.67      5.07 o 
   7   7   0      436.10      357.96     12.90 o 
   9   7   0      606.45      453.73     16.65 o 
  11   7   0        8.58        5.75      1.26 o 
  13   7   0      168.37      173.21      6.37 o 
  15   7   0       37.88       43.90      3.29 o 
  17   7   0      649.79      756.37     22.15 o 
  19   7   0      142.51      153.51      8.57 o 
  21   7   0        4.74        4.57      2.19 o 
  23   7   0       41.53       58.10      7.31 o 
   0   8   0     3276.85     3001.17    117.60 o 
   2   8   0        2.61        4.85      2.79 o 
   4   8   0        2.18        1.17      1.17 o 
   6   8   0      166.74      203.06      8.29 o 
   8   8   0      326.18      266.03     15.50 o 
  10   8   0      149.32      131.23      4.91 o 
  12   8   0       28.72       30.27      3.34 o 
  14   8   0       39.77       43.99      3.18 o 
  16   8   0       28.70       33.43      3.07 o 
  18   8   0      112.27      122.31      5.96 o 
  20   8   0       16.47       17.54      3.65 o 
  22   8   0        3.52        3.51      5.26 o 
   1   9   0        9.62        5.92      1.21 o 
   3   9   0      224.43      204.98      9.25 o 
   5   9   0      258.89      246.47      9.55 o 
   7   9   0        0.82        0.00      0.97 o 
   9   9   0       46.02       44.50      3.54 o 
  11   9   0        8.55       14.36      2.70 o 
  13   9   0       25.94       26.42      2.53 o 
  15   9   0      148.87      160.48      6.71 o 
  17   9   0        0.19        0.37      1.50 o 
  19   9   0       12.23       10.05      3.23 o 
  21   9   0        1.78       -0.58      4.68 o 
   0  10   0       60.13       35.67      7.60 o 
   2  10   0       71.18       62.31      7.52 o 
   4  10   0        0.06       -0.36      0.90 o 
   6  10   0      170.73      184.25      7.27 o 
   8  10   0        8.37       11.11      2.02 o 
  10  10   0       37.98       37.42      2.45 o 
  12  10   0       28.20       33.54      2.74 o 
  14  10   0      276.06      311.92     10.75 o 
  16  10   0       41.07       36.61      3.48 o 
  18  10   0       44.76       49.50      5.90 o 
  20  10   0        0.29       -2.92      4.09 o 
   1  11   0       15.68       11.40      4.13 o 
   3  11   0       12.89       11.44      1.64 o 
   5  11   0        5.96        2.90      1.38 o 
   7  11   0       23.91       29.31      3.03 o 
   9  11   0       65.32       64.35      4.49 o 
  11  11   0        1.24        2.81      1.76 o 
  13  11   0       11.73       12.79      2.34 o 
  15  11   0       37.49       42.97      3.88 o 
  17  11   0       50.75       72.51     11.70 o 
  19  11   0       32.17       45.61      9.94 o 
   0  12   0       42.63       29.24      9.36 o 
   2  12   0        1.58        0.45      1.55 o 
   4  12   0       59.95       50.90      9.36 o 
   6  12   0       85.58       69.46      5.90 o 
   8  12   0        2.25        2.78      1.89 o 
  10  12   0       35.25       36.91      3.88 o 
  12  12   0        3.34        2.00      1.46 o 
  14  12   0       14.77       17.54      5.85 o 
  16  12   0        1.43       -1.75      4.09 o 
   1  13   0       26.67       22.80      2.65 o 
   3  13   0        7.51        8.55      2.17 o 
   5  13   0       16.66       11.70      7.02 o 
   7  13   0       21.32       18.47      2.40 o 
   9  13   0        8.28       11.39      2.14 o 
  11  13   0       96.29       93.58     20.17 o 
  13  13   0       44.31       44.44      8.77 o 
  15  13   0        8.07       14.62      6.43 o 
   0  14   0      495.15      508.83     69.88 o 
   2  14   0      433.28      468.28     15.92 o 
   4  14   0       46.96       60.82      4.68 o 
   6  14   0       85.13       68.42     15.20 o 
   8  14   0       58.15       26.31      9.94 o 
 -25   1   1      136.42      123.52      6.81 o 
 -23   1   1        5.21        3.83      1.25 o 
 -21   1   1       23.88       23.41      2.28 o 
 -19   1   1        5.54        5.61      1.08 o 
 -17   1   1       40.63       34.94      1.47 o 
 -15   1   1       61.21       59.05      1.68 o 
 -13   1   1      293.53      303.44      4.60 o 
 -11   1   1      413.66      410.88      5.89 o 
  -9   1   1      361.70      414.98      5.84 o 
  -7   1   1      114.05      103.92      1.81 o 
  -5   1   1      148.68      126.75      2.12 o 
  -3   1   1      177.27      175.35      4.70 o 
  -1   1   1      667.87      685.50     37.53 o 
   1   1   1       43.05       55.31      1.87 o 
   3   1   1     5637.19     5543.74     75.02 o 
   5   1   1     1934.74     1929.46     25.51 o 
   7   1   1      499.58      511.06      7.12 o 
   9   1   1       41.80       30.69      0.92 o 
  11   1   1     1133.50     1157.28     15.82 o 
  13   1   1       16.25       19.98      0.96 o 
  15   1   1       67.38       63.59      2.26 o 
  17   1   1       72.44       76.59      2.26 o 
  19   1   1        0.17        1.17      0.86 o 
  21   1   1       11.91        9.06      1.51 o 
  23   1   1       39.43       31.04      3.30 o 
  25   1   1       13.75       10.58      2.06 o 
 -26   2   1       29.25       24.71      2.48 o 
 -24   2   1        7.21        6.60      1.94 o 
 -22   2   1      251.66      227.24      8.77 o 
 -20   2   1       21.85       17.98      1.97 o 
 -18   2   1       38.95       43.13      2.10 o 
 -16   2   1        0.00        0.31      0.56 o 
 -14   2   1       16.31       14.48      0.98 o 
 -12   2   1      556.19      564.37      9.15 o 
 -10   2   1     1439.81     1460.16     22.16 o 
  -8   2   1       29.76       21.18      0.78 o 
  -6   2   1     1143.92     1091.30     19.06 o 
  -4   2   1       12.07       21.57      0.65 o 
  -2   2   1        0.26        0.49      0.32 o 
   0   2   1     3323.17     3270.95    114.79 o 
   2   2   1      153.04      189.11      6.84 o 
   4   2   1      909.90      953.39     16.33 o 
   6   2   1        7.02       13.91      0.83 o 
   8   2   1     1607.66     1729.24     22.77 o 
  10   2   1      258.62      280.59      4.48 o 
  12   2   1      505.05      493.58      7.09 o 
  14   2   1      737.58      718.94     11.43 o 
  16   2   1       50.58       55.96      1.97 o 
  18   2   1       31.02       34.59      2.15 o 
  20   2   1       16.07       14.74      1.78 o 
  22   2   1        0.53        0.43      1.23 o 
  24   2   1       96.95       91.43      4.33 o 
  26   2   1        1.98        1.17      4.09 o 
 -25   3   1        0.05        0.33      1.67 o 
 -23   3   1       58.82       54.38      5.38 o 
 -21   3   1       26.74       26.99      2.27 o 
 -19   3   1      163.03      164.56      7.60 o 
 -17   3   1        1.92        2.14      0.96 o 
 -15   3   1       54.19       58.09      2.43 o 
 -13   3   1     3077.88     2963.78     51.87 o 
 -11   3   1     2717.92     2537.27     40.56 o 
  -9   3   1        1.15        5.06      0.52 o 
  -7   3   1      350.80      355.32     11.56 o 
  -5   3   1      218.02      287.69      5.32 o 
  -3   3   1    13531.45    12965.05    286.58 o 
  -1   3   1      960.28      928.17     27.13 o 
   1   3   1     1114.91     1173.77     90.64 o 
   3   3   1       44.13       39.18      4.09 o 
   5   3   1     8387.84     8739.81    169.66 o 
   7   3   1        3.54        5.52      0.50 o 
   9   3   1       79.07       73.15      1.57 o 
  11   3   1       44.62       37.79      1.19 o 
  13   3   1     2397.98     2375.68     40.85 o 
  15   3   1     1015.79      991.16     17.97 o 
  17   3   1        5.13        2.36      0.93 o 
  19   3   1       97.36       99.98      4.73 o 
  21   3   1       46.80       49.65      3.98 o 
  23   3   1       16.32       20.10      2.53 o 
  25   3   1       74.27       72.00      7.51 o 
 -26   4   1        2.19        0.00      4.09 o 
 -24   4   1       31.21       32.78      5.23 o 
 -22   4   1       33.58       31.21      2.62 o 
 -20   4   1       45.74       52.19      2.99 o 
 -18   4   1      274.33      277.89     11.23 o 
 -16   4   1       74.77       73.06      2.99 o 
 -14   4   1        5.08        2.30      0.80 o 
 -12   4   1     6353.13     5887.55    110.22 o 
 -10   4   1      448.73      408.89      7.19 o 
  -8   4   1      156.48      168.47      3.42 o 
  -6   4   1      303.82      326.82      9.03 o 
  -4   4   1     4579.54     5209.38    144.58 o 
  -2   4   1     3452.19     3939.30     94.48 o 
   0   4   1      696.96      681.21     72.51 o 
   2   4   1      328.02      313.48     27.19 o 
   4   4   1     4859.87     5431.87    336.24 o 
   6   4   1      827.62      928.07     23.92 o 
   8   4   1      161.77      165.02      3.49 o 
  10   4   1       14.05        9.73      0.89 o 
  12   4   1      804.00      831.64     16.47 o 
  14   4   1     2718.90     2664.44     50.64 o 
  16   4   1       92.19       90.49      3.01 o 
  18   4   1       16.28       14.85      1.60 o 
  20   4   1      411.21      440.50     11.30 o 
  22   4   1       14.95       12.81      3.23 o 
  24   4   1      125.65      125.14     31.28 o 
  26   4   1       16.93       11.11      5.85 o 
 -25   5   1        8.29       15.20      6.43 o 
 -23   5   1      155.50      158.26     12.59 o 
 -21   5   1        0.60        1.49      1.73 o 
 -19   5   1       24.94       27.70      3.19 o 
 -17   5   1      253.47      250.23      6.81 o 
 -15   5   1       25.38       19.31      1.40 o 
 -13   5   1      211.19      196.49      4.78 o 
 -11   5   1        6.82        8.46      1.03 o 
  -9   5   1      296.64      324.24      9.57 o 
  -7   5   1       24.90       20.96      1.78 o 
  -5   5   1     1834.04     1884.99     40.79 o 
  -3   5   1     1916.57     2025.86     48.74 o 
  -1   5   1      254.76      247.63     13.45 o 
   1   5   1     1379.41     1406.10     54.90 o 
   3   5   1       60.41       58.90      3.26 o 
   5   5   1     1022.56     1070.11     51.46 o 
   7   5   1     1346.45     1355.98     27.04 o 
   9   5   1        0.99        0.44      0.48 o 
  11   5   1      120.95      111.93      4.32 o 
  13   5   1       50.85       42.86      2.39 o 
  15   5   1       25.97       29.23      4.39 o 
  17   5   1       49.50       58.88      3.32 o 
  19   5   1        2.00        0.94      1.55 o 
  21   5   1        1.51       -0.58      1.69 o 
  23   5   1       12.77       12.66      3.50 o 
  25   5   1      129.11      153.79     15.20 o 
 -24   6   1       26.99       23.07      3.51 o 
 -22   6   1       43.83       43.40      4.66 o 
 -20   6   1        3.03        2.86      1.53 o 
 -18   6   1      107.72      112.72      6.51 o 
 -16   6   1       21.87       25.95      3.97 o 
 -14   6   1       35.60       38.68      2.70 o 
 -12   6   1      239.98      251.61      8.08 o 
 -10   6   1      652.12      564.85     20.15 o 
  -8   6   1        2.62        1.64      0.97 o 
  -6   6   1       16.16        6.86      1.05 o 
  -4   6   1       90.72       97.95      3.15 o 
  -2   6   1      545.64      500.47     21.93 o 
   0   6   1        0.27        1.46      0.75 o 
   2   6   1      978.12      909.51     27.72 o 
   4   6   1        9.21        9.82      1.83 o 
   6   6   1       46.79       52.39      2.24 o 
   8   6   1        7.21        9.94      2.07 o 
  10   6   1      104.81       95.27      3.83 o 
  12   6   1      420.94      381.84     11.71 o 
  14   6   1      372.45      353.90     17.48 o 
  16   6   1      103.59      104.16      5.50 o 
  18   6   1       40.06       45.32      3.76 o 
  20   6   1       94.26       91.30      5.27 o 
  22   6   1        0.71        0.55      1.89 o 
  24   6   1       17.34       12.86      5.85 o 
 -25   7   1       16.49       26.90      8.19 o 
 -23   7   1        2.37       -0.25      2.81 o 
 -21   7   1        5.74        6.49      2.19 o 
 -19   7   1       19.55       14.46      2.38 o 
 -17   7   1        0.89        1.14      1.38 o 
 -15   7   1       63.37       71.34      5.10 o 
 -13   7   1      100.16       90.84      4.00 o 
 -11   7   1      135.96      124.64      6.46 o 
  -9   7   1       32.67       44.35      3.35 o 
  -7   7   1       27.85       29.47      6.72 o 
  -5   7   1       58.37       40.82      2.59 o 
  -3   7   1        9.48        9.14      1.10 o 
  -1   7   1      644.61      607.69     19.26 o 
   1   7   1      430.87      407.03     13.58 o 
   3   7   1     1848.61     1696.58     47.14 o 
   5   7   1      501.91      496.87     21.84 o 
   7   7   1        7.08        5.17      0.69 o 
   9   7   1        0.67        0.37      0.75 o 
  11   7   1      114.79       99.49      4.23 o 
  13   7   1       38.48       42.49      2.99 o 
  15   7   1        3.36        3.36      1.50 o 
  17   7   1       19.29       21.81      3.62 o 
  19   7   1        0.04        2.39      2.25 o 
  21   7   1       15.60       15.57      3.78 o 
  23   7   1        0.40       -2.05      2.89 o 
 -22   8   1        2.01        5.85      5.26 o 
 -20   8   1       15.19       19.71      3.91 o 
 -18   8   1       16.44       20.47      3.35 o 
 -16   8   1      106.22      122.07      5.67 o 
 -14   8   1      134.42      140.66      5.67 o 
 -12   8   1       37.48       35.36      2.31 o 
 -10   8   1        1.29        2.76      1.40 o 
  -8   8   1      160.64      134.89      9.06 o 
  -6   8   1       20.76       21.09      2.38 o 
  -4   8   1       45.10       45.97      2.77 o 
  -2   8   1      197.24      182.50      5.49 o 
   0   8   1      346.03      299.73     12.21 o 
   2   8   1        8.46       11.33      2.12 o 
   4   8   1        0.73        1.00      1.40 o 
   6   8   1        2.03        2.02      0.92 o 
   8   8   1        2.61        2.65      0.86 o 
  10   8   1      115.71      114.28      5.18 o 
  12   8   1        3.49        3.48      1.21 o 
  14   8   1        4.72        5.07      1.62 o 
  16   8   1      128.34      128.59     10.21 o 
  18   8   1      133.45      151.62      6.86 o 
  20   8   1       27.34       29.97      4.63 o 
  22   8   1       27.92       35.67      8.77 o 
 -21   9   1       38.52       50.87      9.94 o 
 -19   9   1      127.99      133.24      8.42 o 
 -17   9   1       21.13       20.18      2.97 o 
 -15   9   1        4.27        5.29      1.67 o 
 -13   9   1       34.74       37.16      2.66 o 
 -11   9   1       46.03       47.21      3.98 o 
  -9   9   1      123.91      116.95      9.94 o 
  -7   9   1      130.69      111.27     12.28 o 
  -5   9   1        0.25        1.05      0.97 o 
  -3   9   1       79.14       78.09      6.69 o 
  -1   9   1      321.07      302.04     18.54 o 
   1   9   1      110.89       89.84      8.22 o 
   3   9   1       84.86       80.75      6.22 o 
   5   9   1        1.91        1.83      1.50 o 
   7   9   1       42.53       40.59      2.04 o 
   9   9   1      138.65      139.89      6.87 o 
  11   9   1      261.46      256.77      8.84 o 
  13   9   1        4.52        5.14      1.55 o 
  15   9   1       80.05       79.09      4.63 o 
  17   9   1       52.95       63.79      4.66 o 
  19   9   1       22.92       22.19      4.09 o 
  21   9   1       15.57       14.62      6.43 o 
 -20  10   1       26.55       29.24      8.19 o 
 -18  10   1        1.73       -1.75      3.51 o 
 -16  10   1      172.92      190.33      7.83 o 
 -14  10   1      432.14      469.91     14.66 o 
 -12  10   1      593.44      590.11     17.32 o 
 -10  10   1      118.89      127.58      6.88 o 
  -8  10   1        0.62        0.39      1.05 o 
  -6  10   1       56.45       65.46      4.21 o 
  -4  10   1      305.93      320.00     12.07 o 
  -2  10   1      135.86      142.62      5.71 o 
   0  10   1       20.47       26.16      6.44 o 
   2  10   1       45.60       40.17      4.03 o 
   4  10   1      186.37      186.19     10.60 o 
   6  10   1      576.11      570.86     15.02 o 
   8  10   1       26.30       18.68      2.79 o 
  10  10   1       21.24       17.40      2.10 o 
  12  10   1      197.81      201.75     17.30 o 
  14  10   1      654.74      650.06     19.56 o 
  16  10   1       91.58       90.42      8.18 o 
  18  10   1       77.87       92.77      7.25 o 
  20  10   1        3.09       10.53      6.43 o 
 -19  11   1       19.56       26.90      8.19 o 
 -17  11   1       22.64       26.19      4.76 o 
 -15  11   1        3.15        5.21      1.91 o 
 -13  11   1      634.48      670.27     19.79 o 
 -11  11   1      885.28      957.47     33.96 o 
  -9  11   1        5.35        4.80      1.95 o 
  -7  11   1        1.46       -0.35      1.20 o 
  -5  11   1      283.67      295.34     14.59 o 
  -3  11   1      373.05      366.21     23.03 o 
  -1  11   1       69.69       60.23      7.25 o 
   1  11   1      186.71      141.82     11.97 o 
   3  11   1      138.63      140.01     22.81 o 
   5  11   1      406.17      400.55     10.76 o 
   7  11   1      155.15      159.14      5.40 o 
   9  11   1        0.09       -0.73      1.10 o 
  11  11   1       71.41       85.87      5.66 o 
  13  11   1      733.90      726.09     25.59 o 
  15  11   1      392.62      422.38     14.04 o 
  17  11   1        0.71       -2.92      3.51 o 
  19  11   1       17.16       30.41      8.77 o 
 -16  12   1       23.11       18.13      7.02 o 
 -14  12   1        6.83       10.19      5.26 o 
 -12  12   1       55.94       56.48      3.58 o 
 -10  12   1        0.37       -0.24      1.67 o 
  -8  12   1       27.76       32.58      3.89 o 
  -6  12   1      175.66      116.95     12.86 o 
  -4  12   1        1.19        2.92      1.57 o 
  -2  12   1      126.54      121.22     10.93 o 
   0  12   1        5.38        5.22      1.61 o 
   2  12   1       92.23       91.02     10.82 o 
   4  12   1       59.25       59.25      3.77 o 
   6  12   1        9.68        7.33      1.48 o 
   8  12   1       50.16       45.34      4.64 o 
  10  12   1        9.15        8.04      2.87 o 
  12  12   1       13.41       17.91      2.64 o 
  14  12   1        4.11       -0.58      3.51 o 
  16  12   1       46.87       57.31     10.53 o 
 -15  13   1        0.34       -0.58      5.26 o 
 -13  13   1        0.00        2.48      3.50 o 
 -11  13   1        2.42        3.02      2.19 o 
  -9  13   1       96.31       63.15     11.70 o 
  -7  13   1        1.90        3.12      2.09 o 
  -5  13   1        0.04        1.06      1.64 o 
  -3  13   1        0.37        0.58      1.61 o 
  -1  13   1       25.05       23.06      5.99 o 
   1  13   1       50.93       67.83      5.26 o 
   3  13   1       19.13       17.08      2.92 o 
   5  13   1        7.56        8.72      1.78 o 
   7  13   1        0.58       -0.24      1.59 o 
   9  13   1       20.22       20.91      2.63 o 
  11  13   1       36.89       38.01      8.19 o 
  13  13   1        0.77       -3.51      4.09 o 
  -6  14   1       27.80       14.03      7.60 o 
  -4  14   1       19.01        7.60      7.02 o 
  -2  14   1       92.04       94.73      7.60 o 
   0  14   1       16.93       18.67      3.33 o 
   2  14   1       70.91       64.11      7.94 o 
   4  14   1       52.96       21.05     10.53 o 
   6  14   1       53.62       23.39     11.11 o 
 -26   0   2       98.67      101.75      8.77 o 
 -24   0   2      663.39      635.05     29.82 o 
 -22   0   2      398.48      406.76     17.84 o 
 -20   0   2       20.91       15.68      2.66 o 
 -18   0   2        5.52        4.72      0.99 o 
 -16   0   2     2035.61     1708.32     36.68 o 
 -14   0   2      251.62      155.95      4.36 o 
 -12   0   2       10.48       17.52      1.06 o 
 -10   0   2     2292.17     2178.54     75.87 o 
  -8   0   2     8627.01     9470.26    294.27 o 
  -6   0   2      932.41     1039.54     28.57 o 
  -4   0   2     3624.91     3744.14     96.30 o 
  -2   0   2     1698.40     1538.17     31.45 o 
   0   0   2    15124.90    13737.48    335.87 o 
   2   0   2    78762.87    55464.62   1840.07 o 
   4   0   2       97.92       83.92      2.11 o 
   6   0   2      450.75      540.77     11.65 o 
   8   0   2     3395.13     3643.92     68.15 o 
  10   0   2      452.98      545.07     11.04 o 
  12   0   2       87.05      106.66      3.08 o 
  14   0   2       48.12       50.08      2.25 o 
  16   0   2      346.16      381.16     15.27 o 
  18   0   2      918.74      904.07     35.55 o 
  20   0   2      503.94      489.68     24.27 o 
  22   0   2        3.48        5.52      1.83 o 
  24   0   2       24.13       21.86      2.81 o 
 -25   1   2      244.06      222.54      9.71 o 
 -23   1   2       26.36       22.26      2.05 o 
 -21   1   2        0.89        0.55      1.00 o 
 -19   1   2        0.75        1.01      0.77 o 
 -17   1   2       72.80       82.10      2.48 o 
 -15   1   2      995.92      822.45     14.11 o 
 -13   1   2      108.97      111.30      2.36 o 
 -11   1   2       68.86       47.63      1.25 o 
  -9   1   2      206.53      260.61      4.85 o 
  -7   1   2     2335.67     2593.25     39.09 o 
  -5   1   2      918.65      948.03     16.86 o 
  -3   1   2      741.22      741.00     14.46 o 
  -1   1   2     2722.77     2656.68     44.07 o 
   1   1   2    21850.37    19199.71    387.75 o 
   3   1   2       91.84      112.59      2.92 o 
   5   1   2      275.98      302.40      4.36 o 
   7   1   2      140.69      147.48      2.44 o 
   9   1   2       66.52       48.62      1.17 o 
  11   1   2      797.65      813.55     11.41 o 
  13   1   2       73.52       80.80      2.03 o 
  15   1   2       53.15       52.75      1.80 o 
  17   1   2       70.66       82.42      2.68 o 
  19   1   2      678.21      625.45     15.75 o 
  21   1   2      128.16      121.27      4.42 o 
  23   1   2        2.83       -0.39      1.35 o 
  25   1   2        1.11       -0.86      1.78 o 
 -26   2   2        1.53        0.05      2.38 o 
 -24   2   2       46.61       48.45      3.56 o 
 -22   2   2      178.34      173.41      7.64 o 
 -20   2   2      126.73      115.19      4.33 o 
 -18   2   2      343.46      303.57      8.59 o 
 -16   2   2      252.21      222.52      5.88 o 
 -14   2   2      641.88      613.85     10.77 o 
 -12   2   2       24.09       26.01      1.19 o 
 -10   2   2       21.43       23.62      1.38 o 
  -8   2   2      745.50      881.30     15.59 o 
  -6   2   2      422.96      470.97     10.44 o 
  -4   2   2       18.16       10.84      0.70 o 
  -2   2   2     1192.00     1318.76     25.14 o 
   0   2   2     7117.42     7081.88    109.38 o 
   2   2   2     3058.47     3160.47     54.97 o 
   4   2   2     2546.41     2609.17     39.37 o 
   6   2   2      131.67      137.55      2.51 o 
   8   2   2      187.92      169.98      2.83 o 
  10   2   2       32.91       38.30      1.67 o 
  12   2   2      340.07      315.38      5.47 o 
  14   2   2        0.41        0.92      0.51 o 
  16   2   2      371.16      341.82      6.97 o 
  18   2   2       32.16       27.39      1.61 o 
  20   2   2       97.03      106.34      5.17 o 
  22   2   2        6.53        5.48      1.60 o 
  24   2   2       61.15       55.65      4.39 o 
 -27   3   2       37.58       46.78      9.94 o 
 -25   3   2       59.00       61.62      6.70 o 
 -23   3   2        2.14        0.33      1.44 o 
 -21   3   2       52.16       48.62      3.09 o 
 -19   3   2        8.25        8.28      1.42 o 
 -17   3   2        4.92        4.15      0.99 o 
 -15   3   2      127.46      121.78      4.00 o 
 -13   3   2     1379.03     1254.38     24.52 o 
 -11   3   2       63.18       54.82      1.86 o 
  -9   3   2      550.21      502.62      8.65 o 
  -7   3   2        2.63        0.00      0.30 o 
  -5   3   2      982.45     1058.04     20.42 o 
  -3   3   2      382.67      376.79      6.76 o 
  -1   3   2     2041.20     2133.04     35.07 o 
   1   3   2      598.08      528.76      9.83 o 
   3   3   2        2.52        7.05      0.66 o 
   5   3   2       10.37       14.35      1.01 o 
   7   3   2      855.86      876.58     15.74 o 
   9   3   2      139.50      137.41      2.80 o 
  11   3   2      271.51      275.55      4.41 o 
  13   3   2      184.62      204.10      4.59 o 
  15   3   2      185.11      177.98      4.35 o 
  17   3   2      144.93      135.01      4.01 o 
  19   3   2       25.30       23.66      1.88 o 
  21   3   2       10.63        7.07      1.59 o 
  23   3   2      176.24      166.87      5.63 o 
  25   3   2        4.42        2.34      4.09 o 
 -26   4   2       20.08       29.24      8.19 o 
 -24   4   2        1.61       -0.66      1.50 o 
 -22   4   2        8.74        5.99      1.56 o 
 -20   4   2        0.03        0.05      1.03 o 
 -18   4   2       51.46       48.52      2.83 o 
 -16   4   2       38.96       34.43      2.23 o 
 -14   4   2       55.09       46.04      2.01 o 
 -12   4   2      346.28      339.31      6.88 o 
 -10   4   2        5.38        3.66      0.62 o 
  -8   4   2        1.48        1.29      0.52 o 
  -6   4   2       91.67       82.31      1.96 o 
  -4   4   2      154.54      151.93      4.05 o 
  -2   4   2      807.10      889.22     19.39 o 
   0   4   2      388.09      387.18      8.55 o 
   2   4   2      110.39      116.09      3.01 o 
   4   4   2      260.92      267.86      5.86 o 
   6   4   2      465.73      459.07      8.30 o 
   8   4   2       80.08       76.81      2.54 o 
  10   4   2       27.49       28.21      1.52 o 
  12   4   2       31.02       28.95      1.69 o 
  14   4   2       91.83       83.14      3.34 o 
  16   4   2       26.72       31.48      2.45 o 
  18   4   2       27.32       22.95      2.66 o 
  20   4   2       23.01       24.64      3.00 o 
  22   4   2        0.00       -0.88      2.07 o 
  24   4   2       26.24       24.94      4.49 o 
  26   4   2        0.03        1.75      4.68 o 
 -25   5   2       33.23       36.26      8.19 o 
 -23   5   2        7.29        2.37      1.85 o 
 -21   5   2      264.70      268.07     12.66 o 
 -19   5   2       77.17       82.72      4.23 o 
 -17   5   2        6.06        5.10      1.19 o 
 -15   5   2       15.64       13.18      1.66 o 
 -13   5   2      111.76      115.29      3.26 o 
 -11   5   2       16.32       16.22      0.83 o 
  -9   5   2      150.42      145.05      3.95 o 
  -7   5   2        4.57        0.23      0.44 o 
  -5   5   2      186.35      186.71      5.68 o 
  -3   5   2      135.83      145.38      3.77 o 
  -1   5   2      319.94      301.50      8.11 o 
   1   5   2      293.51      314.28      8.44 o 
   3   5   2      391.10      369.98      9.00 o 
   5   5   2      828.20      804.15     19.38 o 
   7   5   2       49.68       44.87      1.83 o 
   9   5   2      167.16      158.32      5.68 o 
  11   5   2      126.04      120.92      4.79 o 
  13   5   2       99.16      101.65      4.66 o 
  15   5   2      361.44      360.37     11.63 o 
  17   5   2        2.72        3.85      1.33 o 
  19   5   2       28.71       26.99      6.04 o 
  21   5   2        6.05        5.04      2.66 o 
  23   5   2       19.25       24.89      4.33 o 
  25   5   2       28.86       30.41      8.19 o 
 -24   6   2      148.78      144.19     12.57 o 
 -22   6   2       32.99       28.88      3.94 o 
 -20   6   2        1.13        1.68      1.50 o 
 -18   6   2       73.63       75.42      4.83 o 
 -16   6   2      187.33      200.31      6.33 o 
 -14   6   2       28.56       28.29      2.19 o 
 -12   6   2       86.17       88.88      3.17 o 
 -10   6   2      169.96      154.13      5.68 o 
  -8   6   2      103.98       68.85      3.07 o 
  -6   6   2      265.09      237.41      7.25 o 
  -4   6   2      246.48      269.97      9.15 o 
  -2   6   2       55.56       56.29      2.70 o 
   0   6   2       72.85       65.84      2.62 o 
   2   6   2     1367.39     1282.35     31.40 o 
   4   6   2       63.66       66.51      3.93 o 
   6   6   2      214.30      206.92      5.13 o 
   8   6   2      238.84      233.40      6.94 o 
  10   6   2       17.36       10.93      1.75 o 
  12   6   2      462.05      441.84     13.32 o 
  14   6   2       13.76       13.08      2.02 o 
  16   6   2        0.20       -0.06      1.20 o 
  18   6   2       93.42       91.63      7.40 o 
  20   6   2        2.36        2.39      2.63 o 
  22   6   2       12.67       16.41      5.85 o 
  24   6   2        5.72       12.28      6.43 o 
 -23   7   2      403.39      408.21     59.65 o 
 -21   7   2        9.10       11.33      3.64 o 
 -19   7   2        4.34        3.99      1.78 o 
 -17   7   2      262.82      274.06     11.81 o 
 -15   7   2      805.91      881.16     24.86 o 
 -13   7   2        8.80       13.14      1.73 o 
 -11   7   2      299.09      295.93     12.07 o 
  -9   7   2       63.06       35.82      3.23 o 
  -7   7   2      850.57      617.53     21.39 o 
  -5   7   2      224.19      164.99      6.74 o 
  -3   7   2      246.63      246.97      8.65 o 
  -1   7   2       33.97       16.88      4.81 o 
   1   7   2     5754.16     5351.69    113.51 o 
   3   7   2     2941.28     2767.25     65.49 o 
   5   7   2       26.43       26.10      1.94 o 
   7   7   2      159.29      153.12      4.98 o 
   9   7   2      601.28      546.31     16.16 o 
  11   7   2      198.02      154.11      8.62 o 
  13   7   2       12.39       11.47      1.97 o 
  15   7   2       67.33       72.38     10.86 o 
  17   7   2       33.51       37.71      3.48 o 
  19   7   2      545.77      614.83     24.23 o 
  21   7   2       43.08       41.98      5.48 o 
  23   7   2        8.94       14.03      6.43 o 
 -22   8   2       28.13       38.21      5.30 o 
 -20   8   2        3.84        3.37      2.66 o 
 -18   8   2       24.46       29.06      3.89 o 
 -16   8   2       72.15       86.18      4.77 o 
 -14   8   2      128.12      148.55      5.91 o 
 -12   8   2        6.56        7.50      2.03 o 
 -10   8   2        3.80        6.61      3.22 o 
  -8   8   2      723.07      644.80     22.64 o 
  -6   8   2       34.95       14.31      1.95 o 
  -4   8   2      158.12      163.95     13.70 o 
  -2   8   2      146.92      126.77      4.28 o 
   0   8   2      630.70      573.72     15.29 o 
   2   8   2     1569.55     1437.57     42.71 o 
   4   8   2        5.94        6.44      2.20 o 
   6   8   2      116.14      119.46      6.38 o 
   8   8   2       45.18       37.86      2.36 o 
  10   8   2       63.44       46.38      2.85 o 
  12   8   2       54.45       47.94      3.29 o 
  14   8   2      163.68      155.81     10.41 o 
  16   8   2        8.77        8.30      2.92 o 
  18   8   2       80.20       89.85      5.19 o 
  20   8   2       90.86       95.34      7.73 o 
  22   8   2       50.97       59.06     11.11 o 
 -21   9   2       67.42       90.64     13.45 o 
 -19   9   2        0.54        0.63      2.38 o 
 -17   9   2       15.70       16.74      3.39 o 
 -15   9   2        9.09        6.52      1.70 o 
 -13   9   2       39.93       52.80      3.14 o 
 -11   9   2        4.06        3.96      1.83 o 
  -9   9   2       17.04       22.22      2.81 o 
  -7   9   2      105.62       99.76      5.48 o 
  -5   9   2      138.27      120.40      5.90 o 
  -3   9   2       53.40       52.75      2.58 o 
  -1   9   2      197.25      188.11      7.77 o 
   1   9   2      104.03       89.64     10.52 o 
   3   9   2      106.81      102.22      5.95 o 
   5   9   2        0.07       -0.19      0.94 o 
   7   9   2       69.06       67.81      3.05 o 
   9   9   2        5.49        6.04      1.41 o 
  11   9   2        0.29        2.27      1.12 o 
  13   9   2       92.24       97.19      7.61 o 
  15   9   2        2.45        2.28      1.62 o 
  17   9   2      129.62      130.61      7.25 o 
  19   9   2       17.28       19.03      4.09 o 
  21   9   2       33.58       38.59      9.36 o 
 -20  10   2       32.38       34.50      8.77 o 
 -18  10   2        0.22        4.09      4.09 o 
 -16  10   2      101.91      111.46      5.72 o 
 -14  10   2      243.09      257.20      9.04 o 
 -12  10   2       57.84       73.51      5.61 o 
 -10  10   2       95.88       93.10      5.90 o 
  -8  10   2       77.31       86.42      5.19 o 
  -6  10   2       87.42       87.42      5.06 o 
  -4  10   2       38.80       49.53      3.35 o 
  -2  10   2       12.56       11.78      2.24 o 
   0  10   2      108.99      101.85     10.36 o 
   2  10   2       89.13       52.72      6.71 o 
   4  10   2       39.73       33.97      4.42 o 
   6  10   2        3.69        4.43      1.11 o 
   8  10   2      112.02      116.61      5.66 o 
  10  10   2        1.73        1.59      1.22 o 
  12  10   2        3.61        4.36      1.62 o 
  14  10   2       73.58       81.40      6.86 o 
  16  10   2      231.67      238.77     11.76 o 
  18  10   2        0.20        0.84      2.81 o 
  20  10   2        0.03        0.58      5.26 o 
 -19  11   2       14.09       23.39      8.19 o 
 -17  11   2        4.33        7.02      5.26 o 
 -15  11   2        5.32        8.14      2.63 o 
 -13  11   2       81.99       90.21      4.52 o 
 -11  11   2      111.10      121.85      7.44 o 
  -9  11   2       85.35       96.57      6.04 o 
  -7  11   2       13.65       11.29      2.38 o 
  -5  11   2      128.34      135.86      6.74 o 
  -3  11   2       77.00       75.93     13.74 o 
  -1  11   2       16.98       19.32      5.85 o 
   1  11   2        0.97        2.96      1.52 o 
   3  11   2        3.39        3.63      1.45 o 
   5  11   2        0.66        0.87      1.45 o 
   7  11   2       11.31        9.23      2.28 o 
   9  11   2        2.50        1.50      1.41 o 
  11  11   2        8.46        7.69      2.23 o 
  13  11   2        9.58       10.41      3.47 o 
  15  11   2        0.79        3.19      2.66 o 
  17  11   2        0.28        2.92      4.09 o 
 -16  12   2       40.89       38.59      8.77 o 
 -14  12   2       14.30       15.79      6.43 o 
 -12  12   2       42.85       49.74      5.48 o 
 -10  12   2        0.00        2.34      2.07 o 
  -8  12   2       35.89       39.11      4.21 o 
  -6  12   2       32.32       28.65      4.09 o 
  -4  12   2       42.65       42.69      5.26 o 
  -2  12   2       53.92       33.05      5.57 o 
   0  12   2        0.45        0.58      1.10 o 
   2  12   2       35.25       34.15      6.14 o 
   4  12   2        4.91        6.01      2.03 o 
   6  12   2       38.37       39.56      4.22 o 
   8  12   2       68.65       61.36      6.16 o 
  10  12   2        0.01        0.07      1.50 o 
  12  12   2       40.94       34.21      3.48 o 
  14  12   2       10.77        5.85      4.68 o 
  16  12   2       11.55       12.86      6.43 o 
 -15  13   2        3.38       -1.17      5.26 o 
 -13  13   2        0.31        1.75      4.68 o 
 -11  13   2        8.37        7.02      5.26 o 
  -9  13   2       59.40       56.77     14.03 o 
  -7  13   2        9.97        9.72      3.51 o 
  -5  13   2        3.03        0.35      1.95 o 
  -3  13   2        0.54        1.40      1.61 o 
  -1  13   2       11.82        9.17      2.56 o 
   1  13   2        1.77        3.25      1.71 o 
   3  13   2      152.03      166.07     10.53 o 
   5  13   2       43.93       37.38      8.40 o 
   7  13   2        1.14        0.21      1.62 o 
   9  13   2       37.14       31.58      7.02 o 
  11  13   2       56.49       68.42     10.53 o 
  13  13   2       18.75       15.79      6.43 o 
  -6  14   2      151.62       74.26     11.70 o 
  -4  14   2       66.72       46.78     10.53 o 
  -2  14   2        0.13        0.58      5.85 o 
 -25   1   3      133.67      130.51      6.59 o 
 -23   1   3       67.65       69.80      4.63 o 
 -21   1   3       36.76       33.92      2.14 o 
 -19   1   3       13.46       13.05      1.27 o 
 -17   1   3       31.14       22.65      1.40 o 
 -15   1   3       11.97       10.41      0.93 o 
 -13   1   3        0.73        0.18      0.53 o 
 -11   1   3       47.58       52.59      1.77 o 
  -9   1   3      147.39      157.91      3.25 o 
  -7   1   3       98.52      106.76      2.26 o 
  -5   1   3      510.15      557.47      9.19 o 
  -3   1   3      338.32      377.94      6.03 o 
  -1   1   3       80.69       71.13      1.61 o 
   1   1   3       87.95      101.55      1.77 o 
   3   1   3     2714.36     2893.93     38.99 o 
   5   1   3      299.94      363.78      5.93 o 
   7   1   3      246.30      245.42      3.80 o 
   9   1   3      444.97      439.95      6.44 o 
  11   1   3      335.62      344.05      5.58 o 
  13   1   3      322.66      312.37      5.60 o 
  15   1   3      101.69      100.43      2.92 o 
  17   1   3        3.48        4.94      1.00 o 
  19   1   3        4.98        4.17      1.13 o 
  21   1   3        9.86        5.76      1.42 o 
  23   1   3       42.79       35.65      3.14 o 
 -26   2   3       14.16       16.37      6.43 o 
 -24   2   3       45.32       39.23      3.30 o 
 -22   2   3       89.18       87.91      6.33 o 
 -20   2   3      162.84      156.04      6.77 o 
 -18   2   3       39.28       36.59      2.22 o 
 -16   2   3       22.83       23.42      1.64 o 
 -14   2   3       16.24       14.19      1.16 o 
 -12   2   3       20.03       24.82      1.32 o 
 -10   2   3       68.38       68.02      1.73 o 
  -8   2   3      377.88      406.91      8.52 o 
  -6   2   3       85.07      125.39      4.81 o 
  -4   2   3     1522.84     1524.42     33.11 o 
  -2   2   3       63.70       77.31      1.96 o 
   0   2   3      439.94      475.02     11.81 o 
   2   2   3      343.69      435.79      7.24 o 
   4   2   3      645.58      731.36     10.82 o 
   6   2   3     2004.30     2088.45     31.71 o 
   8   2   3      385.89      375.68      5.84 o 
  10   2   3      364.12      388.13      6.06 o 
  12   2   3      317.14      322.72      5.69 o 
  14   2   3        1.80        1.46      0.54 o 
  16   2   3      104.11       91.63      2.81 o 
  18   2   3       12.84       10.14      1.31 o 
  20   2   3       47.96       49.88      3.16 o 
  22   2   3        5.56        5.93      1.59 o 
  24   2   3        0.54        0.37      2.15 o 
 -27   3   3      123.71      150.87     15.79 o 
 -25   3   3        0.86        2.68      1.85 o 
 -23   3   3        4.78        2.22      1.36 o 
 -21   3   3       69.81       71.49      3.54 o 
 -19   3   3       80.66       83.33      3.56 o 
 -17   3   3      114.31      112.72      4.03 o 
 -15   3   3        0.34        0.21      0.63 o 
 -13   3   3      132.29      118.68      3.69 o 
 -11   3   3     6353.91     5872.02    109.86 o 
  -9   3   3     1187.86     1097.98     17.16 o 
  -7   3   3       11.56       16.09      1.22 o 
  -5   3   3      106.92      114.16      3.06 o 
  -3   3   3      781.77      830.43     16.74 o 
  -1   3   3     4866.81     5023.65     92.80 o 
   1   3   3      173.52      160.03      3.88 o 
   3   3   3       95.51       65.30      2.83 o 
   5   3   3      100.07      118.47      2.29 o 
   7   3   3     3197.21     3393.99     54.69 o 
   9   3   3        0.01        0.83      0.37 o 
  11   3   3        3.28        3.94      0.60 o 
  13   3   3       90.61       93.88      2.41 o 
  15   3   3     1581.79     1553.05     27.53 o 
  17   3   3      424.76      414.58      9.30 o 
  19   3   3        9.20        6.20      1.33 o 
  21   3   3      160.69      159.29      6.97 o 
  23   3   3        0.03        0.07      1.89 o 
 -26   4   3        2.76        0.00      4.68 o 
 -24   4   3       11.97       15.35      2.18 o 
 -22   4   3        2.94        5.34      2.79 o 
 -20   4   3      128.81      128.49      4.66 o 
 -18   4   3      175.03      178.11      5.67 o 
 -16   4   3        0.31        0.17      0.65 o 
 -14   4   3      146.14      137.41      4.27 o 
 -12   4   3      591.55      541.58     10.43 o 
 -10   4   3     7157.87     6640.86    106.72 o 
  -8   4   3        6.80        8.88      0.99 o 
  -6   4   3       29.95       24.73      1.35 o 
  -4   4   3       14.90       13.16      0.74 o 
  -2   4   3     6543.80     7154.89    126.43 o 
   0   4   3        7.37        9.04      1.09 o 
   2   4   3       12.25       18.03      1.45 o 
   4   4   3      673.46      640.08     14.85 o 
   6   4   3     2616.68     2776.39     54.22 o 
   8   4   3      620.71      681.70     13.45 o 
  10   4   3       75.86       81.81      2.62 o 
  12   4   3      149.87      146.90      4.19 o 
  14   4   3      440.11      441.66     10.03 o 
  16   4   3     1566.97     1555.76     31.03 o 
  18   4   3      122.68      118.05      4.72 o 
  20   4   3       45.43       44.54      4.91 o 
  22   4   3       77.08       68.66      5.07 o 
  24   4   3        1.23        0.50      2.81 o 
 -25   5   3       35.51       30.99      8.19 o 
 -23   5   3       20.45       22.73      2.34 o 
 -21   5   3      125.49      116.32      4.55 o 
 -19   5   3       23.53       25.76      2.18 o 
 -17   5   3        2.19        2.66      1.01 o 
 -15   5   3      523.67      522.53     13.60 o 
 -13   5   3      347.72      326.83      7.47 o 
 -11   5   3     1290.42     1245.41     26.37 o 
  -9   5   3      253.25      252.63      5.21 o 
  -7   5   3      115.34      140.43      3.14 o 
  -5   5   3      170.68      169.66      4.79 o 
  -3   5   3      223.44      201.70      7.17 o 
  -1   5   3      426.35      422.70     10.97 o 
   1   5   3        0.27       -0.32      0.47 o 
   3   5   3      383.96      363.41      9.19 o 
   5   5   3       10.79        9.79      1.29 o 
   7   5   3      387.04      409.00      9.33 o 
   9   5   3      490.29      487.32     19.24 o 
  11   5   3        7.41        8.52      2.15 o 
  13   5   3      112.33      116.76      5.13 o 
  15   5   3       91.31       93.62      9.66 o 
  17   5   3       13.89       11.70      2.23 o 
  19   5   3       57.40       61.40      4.52 o 
  21   5   3       12.79       11.70      3.31 o 
  23   5   3       19.45       17.83      5.85 o 
  25   5   3       56.13       80.11     12.28 o 
 -24   6   3       71.04       77.19     12.28 o 
 -22   6   3        2.48        1.14      1.85 o 
 -20   6   3        4.33        2.35      1.79 o 
 -18   6   3        4.59        3.41      1.62 o 
 -16   6   3       47.69       51.02      3.34 o 
 -14   6   3       15.25       16.44      1.94 o 
 -12   6   3       19.01       19.61      2.20 o 
 -10   6   3       30.85       44.02      3.07 o 
  -8   6   3      206.28      170.78      7.59 o 
  -6   6   3      105.15       96.62      3.90 o 
  -4   6   3        9.73       20.02      1.62 o 
  -2   6   3       26.06       32.38      1.94 o 
   0   6   3      274.34      249.71      8.46 o 
   2   6   3       60.63       64.97      3.30 o 
   4   6   3     1721.19     1684.24     56.29 o 
   6   6   3      275.20      291.01     13.09 o 
   8   6   3      113.47      124.35     10.97 o 
  10   6   3        8.09        6.04      1.43 o 
  12   6   3      298.88      287.32      9.59 o 
  14   6   3       13.46       10.22      1.85 o 
  16   6   3       53.84       48.51      7.03 o 
  18   6   3       21.73       20.84      3.81 o 
  20   6   3       27.19       32.31      4.63 o 
  22   6   3      113.27      124.00     11.11 o 
  24   6   3        0.08        0.58      5.26 o 
 -23   7   3        7.31        8.64      3.65 o 
 -21   7   3        0.70       -0.19      1.69 o 
 -19   7   3       84.93       76.93      7.92 o 
 -17   7   3      185.78      180.36      6.98 o 
 -15   7   3       21.41       19.97      1.94 o 
 -13   7   3       62.15       69.03      3.47 o 
 -11   7   3       31.92       31.97      3.35 o 
  -9   7   3      120.95      106.02      5.74 o 
  -7   7   3      183.36      174.94      7.57 o 
  -5   7   3      326.07      320.65     12.15 o 
  -3   7   3       14.77       19.79      2.12 o 
  -1   7   3        0.03        0.35      0.52 o 
   1   7   3       25.61       32.78      2.25 o 
   3   7   3       47.08       44.96      6.05 o 
   5   7   3      316.56      311.88     13.25 o 
   7   7   3      234.63      233.87      7.16 o 
   9   7   3       84.57       80.66      3.59 o 
  11   7   3      102.73      103.61      4.73 o 
  13   7   3       15.63       11.07      1.85 o 
  15   7   3       88.01       94.77     11.57 o 
  17   7   3      149.15      153.56     10.25 o 
  19   7   3       36.94       49.19      5.48 o 
  21   7   3       29.41       34.50      8.19 o 
  23   7   3        5.13        1.75      5.26 o 
 -22   8   3        0.10       -2.20      2.66 o 
 -20   8   3        3.85        2.26      2.02 o 
 -18   8   3        2.24        4.68      2.63 o 
 -16   8   3        7.54       10.60      2.02 o 
 -14   8   3       49.50       58.81      3.59 o 
 -12   8   3       22.91       28.76      3.65 o 
 -10   8   3        4.22        7.41      3.51 o 
  -8   8   3       13.27       17.35      5.56 o 
  -6   8   3       43.30       33.12      6.43 o 
  -4   8   3       24.25       20.02      2.17 o 
  -2   8   3       23.75       31.69      4.25 o 
   0   8   3      272.45      271.74     18.15 o 
   2   8   3      486.02      440.68     14.64 o 
   4   8   3       13.73       11.06      2.45 o 
   6   8   3      114.14      107.86      8.18 o 
   8   8   3       24.65       22.90      2.11 o 
  10   8   3       12.58       13.60      1.85 o 
  12   8   3      106.86      102.87      7.04 o 
  14   8   3       17.70       19.32      4.68 o 
  16   8   3       20.25       14.46      2.66 o 
  18   8   3       15.37       16.46      2.80 o 
  20   8   3       42.69       48.82      5.90 o 
  22   8   3        9.69        8.19      5.85 o 
 -21   9   3       66.53       71.34     12.28 o 
 -19   9   3        6.57        7.02      2.92 o 
 -17   9   3       94.78       98.96      6.54 o 
 -15   9   3       37.65       47.79      3.96 o 
 -13   9   3      118.18      128.30     11.70 o 
 -11   9   3       39.48       39.48      4.21 o 
  -9   9   3        3.69        4.03      1.83 o 
  -7   9   3      139.72      147.10      7.16 o 
  -5   9   3       19.60       18.17      2.38 o 
  -3   9   3      126.13      122.40      5.48 o 
  -1   9   3        1.83        1.42      0.95 o 
   1   9   3      266.64      268.06     17.59 o 
   3   9   3      179.44      162.16      9.12 o 
   5   9   3      126.38      138.44      7.16 o 
   7   9   3        0.35        1.69      1.17 o 
   9   9   3      208.00      204.65      7.40 o 
  11   9   3        0.09       -0.21      1.10 o 
  13   9   3       80.28       82.20      4.63 o 
  15   9   3        2.01        0.76      1.62 o 
  17   9   3       12.65       15.47      2.73 o 
  19   9   3       22.31       22.22      7.02 o 
  21   9   3       31.77       40.93      9.94 o 
 -20  10   3       38.77       46.78      9.94 o 
 -18  10   3        8.82        7.02      5.26 o 
 -16  10   3       28.87       34.25     10.23 o 
 -14  10   3       25.31       28.14      2.70 o 
 -12  10   3      469.41      489.98     19.32 o 
 -10  10   3      503.49      524.59     20.15 o 
  -8  10   3      179.34      194.61      9.40 o 
  -6  10   3       33.18       41.27      5.85 o 
  -4  10   3      135.72      137.38      6.74 o 
  -2  10   3       48.66       54.31      3.54 o 
   0  10   3      389.71      371.46     17.40 o 
   2  10   3      205.57      206.59     11.02 o 
   4  10   3        4.39        2.49      1.43 o 
   6  10   3      356.26      347.02     14.18 o 
   8  10   3      205.97      222.17     11.71 o 
  10  10   3       15.00       13.80      2.12 o 
  12  10   3       17.39       17.87      4.20 o 
  14  10   3      341.96      348.47     20.27 o 
  16  10   3      296.55      312.03     15.38 o 
  18  10   3       23.35       37.42      8.77 o 
 -19  11   3       69.72       87.71     13.45 o 
 -17  11   3        0.73        4.68      4.68 o 
 -15  11   3       74.52       92.50      5.11 o 
 -13  11   3       46.22       52.85      9.06 o 
 -11  11   3      807.52      844.06     30.70 o 
  -9  11   3      701.72      714.50     26.14 o 
  -7  11   3        0.23       -0.22      1.50 o 
  -5  11   3        0.08        0.00      1.75 o 
  -3  11   3      358.63      367.23     19.30 o 
  -1  11   3      269.13      266.32     13.18 o 
   1  11   3       14.77       13.80      2.03 o 
   3  11   3       72.99       72.17      6.95 o 
   5  11   3      120.97      125.32      6.99 o 
   7  11   3      374.08      369.77     11.89 o 
   9  11   3       80.87       88.56      4.84 o 
  11  11   3        0.51       -0.11      1.62 o 
  13  11   3      141.34      138.95      6.51 o 
  15  11   3      410.51      482.43     31.58 o 
  17  11   3      279.26      349.10     25.73 o 
 -16  12   3       99.64      111.69     14.62 o 
 -14  12   3        0.93        0.00      4.09 o 
 -12  12   3       35.25       39.83      5.85 o 
 -10  12   3      100.05      115.42      7.31 o 
  -8  12   3       63.99       69.59      7.60 o 
  -6  12   3       16.18       14.03      3.51 o 
  -4  12   3       78.94       81.87      7.02 o 
  -2  12   3       25.20       22.22      4.09 o 
   0  12   3       26.99       28.45      3.89 o 
   2  12   3       34.27       26.31      4.09 o 
   4  12   3       98.55      102.96      6.46 o 
   6  12   3        0.35        0.22      1.50 o 
   8  12   3        3.71        4.62      1.85 o 
  10  12   3       45.39       45.81      3.88 o 
  12  12   3        0.01        0.58      3.51 o 
  14  12   3        0.07       -0.58      4.09 o 
 -13  13   3        8.01       10.53      5.85 o 
  -7  13   3       89.79      104.09      8.77 o 
  -5  13   3        9.32        4.09      2.92 o 
  -3  13   3       19.74       24.56      4.68 o 
  -1  13   3        7.42        4.97      2.38 o 
   1  13   3       19.10       19.30      4.09 o 
   3  13   3       19.62       27.48      5.26 o 
   5  13   3       64.51       68.13      4.76 o 
   7  13   3        0.06       -0.58      2.07 o 
   9  13   3        0.96        4.68      4.09 o 
  11  13   3       15.65       13.45      6.43 o 
  13  13   3       33.01       40.93      9.36 o 
  -2  14   3        0.25        1.75      4.68 o 
 -26   0   4        4.12        3.51      3.51 o 
 -24   0   4      154.21      159.52      9.94 o 
 -22   0   4     1110.62     1128.45     37.65 o 
 -20   0   4      207.34      183.75      8.54 o 
 -18   0   4       92.86       90.95      4.28 o 
 -16   0   4      126.26      137.17      5.39 o 
 -14   0   4     4001.73     3369.94     70.42 o 
 -12   0   4        1.02        8.65      2.34 o 
 -10   0   4       48.44       74.24      2.36 o 
  -8   0   4      710.47      658.75     12.71 o 
  -6   0   4     6320.14     6865.82    136.28 o 
  -4   0   4       73.41      104.98      3.29 o 
  -2   0   4     1560.30     1800.55     39.19 o 
   0   0   4       13.38        7.64      0.82 o 
   2   0   4     7148.81     8253.48    145.72 o 
   4   0   4     9664.74    10362.10    187.12 o 
   6   0   4      480.01      520.38     11.59 o 
   8   0   4      289.24      245.52      9.18 o 
  10   0   4      983.97     1074.43     23.11 o 
  12   0   4       32.61       57.24      5.91 o 
  14   0   4      223.09      223.87      7.30 o 
  16   0   4        1.09        1.81      1.64 o 
  18   0   4      229.71      242.83      8.23 o 
  20   0   4     1229.51     1161.06     64.32 o 
  22   0   4       27.82       28.85      3.50 o 
  24   0   4        1.90        1.46      2.07 o 
 -25   1   4        6.16       10.42      3.23 o 
 -23   1   4      455.62      479.80     18.40 o 
 -21   1   4       16.46       14.80      2.12 o 
 -19   1   4       51.87       40.81      2.27 o 
 -17   1   4       68.68       62.27      2.44 o 
 -15   1   4       11.69        3.48      0.92 o 
 -13   1   4      528.22      426.15      9.65 o 
 -11   1   4        3.66        6.56      0.89 o 
  -9   1   4        6.67       15.56      1.21 o 
  -7   1   4     1046.06     1211.81     21.17 o 
  -5   1   4      474.68      550.75      8.74 o 
  -3   1   4       26.67       21.81      0.78 o 
  -1   1   4      470.85      474.05      7.69 o 
   1   1   4      565.66      584.08      8.97 o 
   3   1   4     9392.44     9982.77    127.98 o 
   5   1   4       35.85       37.13      1.89 o 
   7   1   4      423.98      467.89      7.99 o 
   9   1   4      463.21      511.70      8.78 o 
  11   1   4      111.34      103.75      3.75 o 
  13   1   4      290.04      287.48      5.73 o 
  15   1   4      195.88      195.15      4.70 o 
  17   1   4       26.38       26.69      1.91 o 
  19   1   4       27.14       26.01      2.25 o 
  21   1   4      181.79      181.03      5.54 o 
  23   1   4       57.08       53.08      4.30 o 
 -26   2   4        0.61        3.51      5.26 o 
 -24   2   4       59.03       52.78      5.49 o 
 -22   2   4        1.16        1.40      1.19 o 
 -20   2   4      134.51      129.36      9.03 o 
 -18   2   4       74.76       64.58      2.96 o 
 -16   2   4      185.56      170.38      5.14 o 
 -14   2   4      135.73      109.38      3.53 o 
 -12   2   4      869.90      782.49     17.50 o 
 -10   2   4      387.63      364.55      8.98 o 
  -8   2   4      811.38      756.93     14.30 o 
  -6   2   4     1410.21     1493.89     26.76 o 
  -4   2   4      232.90      235.88      4.47 o 
  -2   2   4      556.43      628.57     11.78 o 
   0   2   4      553.33      617.86     10.30 o 
   2   2   4      384.29      418.12      6.68 o 
   4   2   4      570.38      602.36      9.82 o 
   6   2   4      587.85      618.13     10.48 o 
   8   2   4       69.47       73.55      2.03 o 
  10   2   4       72.92       77.73      3.48 o 
  12   2   4       81.88       68.03      1.94 o 
  14   2   4       29.80       30.83      1.52 o 
  16   2   4        0.97        1.57      0.82 o 
  18   2   4      229.10      217.60      8.90 o 
  20   2   4        4.45        4.04      1.12 o 
  22   2   4       47.08       44.03      3.33 o 
 -27   3   4        0.23        0.58      5.26 o 
 -25   3   4       18.74       15.20      2.23 o 
 -23   3   4       78.36       80.53      7.34 o 
 -21   3   4       66.85       64.70      3.63 o 
 -19   3   4        0.00        0.23      0.93 o 
 -17   3   4       18.90       20.84      1.84 o 
 -15   3   4      105.56       97.50      3.50 o 
 -13   3   4      117.78      106.48      3.31 o 
 -11   3   4       62.76       60.63      1.85 o 
  -9   3   4      121.02      125.97      2.93 o 
  -7   3   4      303.90      279.62      6.69 o 
  -5   3   4      182.11      186.60      5.74 o 
  -3   3   4       16.38       19.10      1.35 o 
  -1   3   4      133.81      135.20      3.47 o 
   1   3   4     2403.26     2567.33     45.53 o 
   3   3   4     1441.41     1464.08     22.73 o 
   5   3   4      337.37      349.29      5.86 o 
   7   3   4       14.10       13.99      1.32 o 
   9   3   4      115.75      113.74      3.17 o 
  11   3   4        5.42        6.80      0.90 o 
  13   3   4       65.59       62.27      2.25 o 
  15   3   4      171.69      172.04      4.33 o 
  17   3   4       64.31       58.54      4.16 o 
  19   3   4       81.44       93.03      4.92 o 
  21   3   4        0.12       -0.90      1.62 o 
  23   3   4       23.89       18.79      3.00 o 
 -26   4   4        1.63       -0.58      5.26 o 
 -24   4   4        4.70        4.66      1.66 o 
 -22   4   4        4.92        3.79      1.36 o 
 -20   4   4       14.81       12.87      2.03 o 
 -18   4   4        0.02        0.39      0.93 o 
 -16   4   4       50.85       45.04      2.95 o 
 -14   4   4       66.90       58.65      2.39 o 
 -12   4   4      137.02      132.45      3.47 o 
 -10   4   4      666.43      630.68     11.00 o 
  -8   4   4       77.61       70.64      2.47 o 
  -6   4   4       47.02       45.27      1.56 o 
  -4   4   4       54.08       45.44      2.56 o 
  -2   4   4       10.72        9.29      1.59 o 
   0   4   4      229.77      236.81      5.82 o 
   2   4   4        0.23        0.94      0.46 o 
   4   4   4       41.72       40.03      1.21 o 
   6   4   4       13.99       13.97      0.90 o 
   8   4   4       30.56       37.14      1.90 o 
  10   4   4        0.04       -0.34      0.43 o 
  12   4   4       24.71       22.33      2.28 o 
  14   4   4       35.75       37.39      2.69 o 
  16   4   4      108.85      112.95      3.99 o 
  18   4   4       10.12       10.90      2.23 o 
  20   4   4       26.32       24.74      3.14 o 
  22   4   4       18.94       15.08      2.88 o 
  24   4   4        0.06        4.68      4.68 o 
 -25   5   4       21.22       18.13      7.60 o 
 -23   5   4       11.80        9.29      1.84 o 
 -21   5   4       67.19       55.66      3.29 o 
 -19   5   4       67.64       67.97      3.97 o 
 -17   5   4       11.75       10.16      1.45 o 
 -15   5   4        0.10       -0.52      0.71 o 
 -13   5   4       69.24       66.64      2.46 o 
 -11   5   4        1.14        0.69      0.45 o 
  -9   5   4       20.84       25.04      1.51 o 
  -7   5   4        3.60        6.13      0.76 o 
  -5   5   4      175.26      190.87      4.06 o 
  -3   5   4     1013.20     1005.77     18.40 o 
  -1   5   4        9.62       12.53      0.87 o 
   1   5   4      353.11      357.37      9.81 o 
   3   5   4        0.01       -0.62      0.62 o 
   5   5   4       71.30       75.72      2.22 o 
   7   5   4      553.38      547.12     13.28 o 
   9   5   4      297.85      295.13      9.28 o 
  11   5   4        0.52       -0.39      1.01 o 
  13   5   4       89.66       86.82      4.58 o 
  15   5   4        2.04        1.61      1.50 o 
  17   5   4       38.68       36.18      3.48 o 
  19   5   4       20.15       25.73      6.43 o 
  21   5   4       13.02       13.45      3.65 o 
  23   5   4        2.53        0.74      3.08 o 
 -24   6   4      131.48      151.45     15.79 o 
 -22   6   4       81.21       78.42      6.49 o 
 -20   6   4       56.77       46.95      4.65 o 
 -18   6   4       21.06       20.46      1.96 o 
 -16   6   4        6.00        5.48      1.15 o 
 -14   6   4       26.98       30.96      2.34 o 
 -12   6   4       32.38       35.63      1.57 o 
 -10   6   4        8.29        9.13      2.01 o 
  -8   6   4        5.96        2.88      0.93 o 
  -6   6   4      434.64      397.83     11.62 o 
  -4   6   4       90.46       64.33      3.14 o 
  -2   6   4      547.58      538.22     13.98 o 
   0   6   4      187.67      185.40      5.80 o 
   2   6   4      207.20      194.60      6.90 o 
   4   6   4      927.21      863.26     25.29 o 
   6   6   4       73.18       72.07      3.84 o 
   8   6   4        6.04        3.75      1.11 o 
  10   6   4       48.99       53.09      3.34 o 
  12   6   4       60.95       53.78      3.74 o 
  14   6   4       98.59      102.39      5.07 o 
  16   6   4        1.88        1.66      1.91 o 
  18   6   4        6.05        9.62      2.31 o 
  20   6   4       15.47       20.47      6.43 o 
  22   6   4       13.75       10.53      5.26 o 
 -23   7   4      468.45      485.94     33.33 o 
 -21   7   4      354.57      375.43     32.25 o 
 -19   7   4        0.10       -0.66      1.50 o 
 -17   7   4        9.18       10.35      2.07 o 
 -15   7   4      491.39      496.60     14.81 o 
 -13   7   4      687.67      748.42     24.39 o 
 -11   7   4        7.06        5.17      1.55 o 
  -9   7   4      215.71      216.10      9.66 o 
  -7   7   4      119.26       99.76      5.48 o 
  -5   7   4      868.36      711.33     24.54 o 
  -3   7   4      182.07      150.58      6.40 o 
  -1   7   4      189.87      191.44      7.52 o 
   1   7   4      364.65      343.22     12.13 o 
   3   7   4     3960.30     3664.73    122.48 o 
   5   7   4     1456.49     1397.08     49.33 o 
   7   7   4        4.08        4.83      1.21 o 
   9   7   4      316.17      317.45     10.35 o 
  11   7   4      252.79      236.34      9.40 o 
  13   7   4       85.58       76.05      4.49 o 
  15   7   4       28.48       22.75      2.88 o 
  17   7   4       59.36       52.10      4.38 o 
  19   7   4       67.77       77.19     11.11 o 
  21   7   4      333.41      416.35     28.65 o 
 -22   8   4      211.55      263.73     22.22 o 
 -20   8   4        0.21        0.52      1.85 o 
 -18   8   4        2.80        2.19      1.50 o 
 -16   8   4       74.59       79.73      8.48 o 
 -14   8   4      251.75      277.18      9.43 o 
 -12   8   4       62.74       70.87      5.61 o 
 -10   8   4        7.13        5.78      1.83 o 
  -8   8   4      113.51      118.40      6.32 o 
  -6   8   4      427.11      363.91     13.99 o 
  -4   8   4        0.93        2.59      1.40 o 
  -2   8   4        1.74        0.62      1.19 o 
   0   8   4        0.07       -0.71      1.12 o 
   2   8   4      624.53      557.87     23.98 o 
   4   8   4      497.56      467.02     31.75 o 
   6   8   4       94.03      100.17      4.14 o 
   8   8   4        0.54        1.75      1.10 o 
  10   8   4       85.03       79.02      4.28 o 
  12   8   4        4.43        4.61      1.62 o 
  14   8   4      249.76      247.35      9.39 o 
  16   8   4       28.59       22.12      3.07 o 
  18   8   4       18.16       17.57      3.07 o 
  20   8   4      185.73      244.43     20.47 o 
 -21   9   4        3.51       -0.58      5.85 o 
 -19   9   4      132.17      147.36     15.20 o 
 -17   9   4       13.28       11.35      2.56 o 
 -15   9   4        9.23        8.59      3.51 o 
 -13   9   4        8.36        6.19      2.38 o 
 -11   9   4       21.11       29.52      4.97 o 
  -9   9   4        1.89        2.27      1.83 o 
  -7   9   4       54.42       52.04      4.21 o 
  -5   9   4       16.18       14.25      2.38 o 
  -3   9   4      126.98      105.76      9.94 o 
  -1   9   4        3.21        5.26      2.34 o 
   1   9   4       55.93       69.59      5.85 o 
   3   9   4       17.49       12.38      2.79 o 
   5   9   4       58.50       50.96      4.11 o 
   7   9   4       42.96       38.66      3.05 o 
   9   9   4        2.44        2.76      1.44 o 
  11   9   4        8.93        7.66      1.85 o 
  13   9   4       15.76       14.90      2.38 o 
  15   9   4       80.53       78.32      5.27 o 
  17   9   4       67.46       67.65      5.19 o 
  19   9   4       14.96       16.37      6.43 o 
 -20  10   4        8.00        4.09      5.85 o 
 -18  10   4       15.32       25.14      7.60 o 
 -16  10   4       19.92       18.33      3.22 o 
 -14  10   4       18.60       27.90      2.45 o 
 -12  10   4      210.01      248.65     15.20 o 
 -10  10   4        2.14        4.94      2.25 o 
  -8  10   4      331.56      331.70     13.81 o 
  -6  10   4        0.34        0.58      1.65 o 
  -4  10   4       58.96       62.57      5.85 o 
  -2  10   4        0.21        1.17      1.75 o 
   0  10   4      170.08      170.70      8.24 o 
   2  10   4        2.99        3.51      1.55 o 
   4  10   4       37.53       36.52      3.68 o 
   6  10   4       46.82       51.02      3.34 o 
   8  10   4        0.09        1.09      1.27 o 
  10  10   4       79.69       81.96      4.68 o 
  12  10   4        6.89        3.38      1.62 o 
  14  10   4       12.34       14.84      2.73 o 
  16  10   4       69.28       74.26     11.70 o 
  18  10   4      107.86      122.80     15.79 o 
 -17  11   4        2.68        9.36      5.85 o 
 -15  11   4       42.30       49.85      4.59 o 
 -13  11   4       68.77       70.17      6.99 o 
 -11  11   4        1.18        2.79      2.66 o 
  -9  11   4       16.28       16.12      3.50 o 
  -7  11   4      126.05      137.42     10.53 o 
  -5  11   4       55.26       72.51      7.02 o 
  -3  11   4        2.89        3.51      2.34 o 
  -1  11   4       41.94       39.18      5.26 o 
   1  11   4       70.38       75.12      5.48 o 
   3  11   4       67.19       61.30     13.16 o 
   5  11   4       93.22       90.68      6.32 o 
   7  11   4        0.50        0.96      1.44 o 
   9  11   4        0.22        1.46      1.50 o 
  11  11   4        2.00        4.15      1.89 o 
  13  11   4       21.99       21.54      4.07 o 
  15  11   4       11.96       14.62      6.43 o 
 -16  12   4        0.87        0.00      5.26 o 
 -14  12   4       36.35       42.69      9.36 o 
 -12  12   4       48.45       57.13      9.36 o 
 -10  12   4      104.23      135.66     11.70 o 
  -8  12   4       24.02       29.24      5.85 o 
  -6  12   4        3.96        6.43      3.51 o 
  -4  12   4       53.83       60.82      7.60 o 
  -2  12   4        6.02        4.68      2.92 o 
   0  12   4       11.31        6.43      2.92 o 
   2  12   4       30.45       22.22      5.26 o 
   4  12   4        1.25        0.29      2.07 o 
   6  12   4        0.20        1.10      1.50 o 
   8  12   4       21.58       23.36      3.00 o 
  10  12   4       53.20       57.89      9.94 o 
  12  12   4        6.67        7.60      4.68 o 
  14  12   4       26.42       33.33      8.77 o 
  -7  13   4       39.87       36.84      7.02 o 
  -5  13   4       48.87       50.29      7.02 o 
  -3  13   4       29.93       33.33      5.85 o 
  -1  13   4        1.39       -1.75      2.92 o 
   1  13   4        1.07       -0.58      2.92 o 
   3  13   4       34.87       42.69      7.02 o 
   5  13   4       79.96       78.36      6.43 o 
   7  13   4      107.00      145.61     13.45 o 
   9  13   4       24.40       26.90      7.02 o 
  11  13   4        0.05       -0.58      4.09 o 
 -25   1   5        7.92        6.90      2.92 o 
 -23   1   5      111.24      103.90      6.91 o 
 -21   1   5        5.23        6.13      1.89 o 
 -19   1   5        1.56        0.71      1.30 o 
 -17   1   5        2.56        1.66      0.79 o 
 -15   1   5       38.41       42.16      3.75 o 
 -13   1   5       33.82       40.99      2.31 o 
 -11   1   5      160.15      144.98      4.33 o 
  -9   1   5      113.80      108.40      2.82 o 
  -7   1   5        4.11       47.22      2.63 o 
  -5   1   5      360.75      396.95      6.50 o 
  -3   1   5        3.52       26.25      2.77 o 
  -1   1   5      151.97      160.78      3.98 o 
   1   1   5      632.18      630.51      9.74 o 
   3   1   5       52.57       70.80      1.93 o 
   5   1   5     1036.63     1140.89     15.98 o 
   7   1   5        0.03        5.40      1.29 o 
   9   1   5       83.80       88.67      2.36 o 
  11   1   5        0.19        4.58      1.69 o 
  13   1   5      292.10      296.45      5.94 o 
  15   1   5       13.84       14.75      1.48 o 
  17   1   5        0.04        0.17      0.91 o 
  19   1   5        5.37        3.40      1.18 o 
  21   1   5       13.87       16.54      1.88 o 
  23   1   5       69.40       61.03      3.12 o 
 -26   2   5       35.78       36.26      8.77 o 
 -24   2   5       81.13       90.24      6.54 o 
 -22   2   5        0.36        2.04      1.62 o 
 -20   2   5       80.15       75.44      3.40 o 
 -18   2   5       59.36       59.21      3.50 o 
 -16   2   5        1.71        3.08      0.93 o 
 -14   2   5      264.29      247.44      6.66 o 
 -12   2   5       11.98       27.01      3.61 o 
 -10   2   5       17.02       54.99      2.89 o 
  -8   2   5      101.77       92.62      2.70 o 
  -6   2   5      335.70      332.24      5.85 o 
  -4   2   5      141.29      144.11      2.95 o 
  -2   2   5     1152.87     1162.74     18.25 o 
   0   2   5       89.91      136.94      4.44 o 
   2   2   5      157.70      209.52      4.43 o 
   4   2   5        0.33       10.00      1.83 o 
   6   2   5       24.56       43.65      1.62 o 
   8   2   5      583.27      590.45     11.03 o 
  10   2   5      476.29      469.25      8.76 o 
  12   2   5        2.77       11.57      1.42 o 
  14   2   5       26.69       24.69      1.54 o 
  16   2   5        1.94        4.36      1.04 o 
  18   2   5        1.33        3.20      1.32 o 
  20   2   5       28.80       24.30      3.03 o 
  22   2   5        1.53        4.09      2.48 o 
 -25   3   5       91.25       96.49     14.03 o 
 -23   3   5        0.01        0.50      1.19 o 
 -21   3   5       26.18       26.24      2.87 o 
 -19   3   5      163.30      201.85      6.27 o 
 -17   3   5       82.49       99.51      3.58 o 
 -15   3   5       51.45       49.16      2.34 o 
 -13   3   5       11.78       13.90      1.22 o 
 -11   3   5        0.57       87.18     13.45 o 
  -9   3   5     5643.85     5284.45     93.86 o 
  -7   3   5      235.18      232.69      4.74 o 
  -5   3   5       12.38       19.14      1.45 o 
  -3   3   5       95.42      123.56      4.18 o 
  -1   3   5      575.27      659.99     10.91 o 
   1   3   5      586.87      588.45      9.77 o 
   3   3   5       79.97      110.83      2.51 o 
   5   3   5      270.49      270.10      5.52 o 
   7   3   5      372.07      615.11     18.38 o 
   9   3   5     1347.44     1335.69     28.77 o 
  11   3   5        0.37        1.64      0.78 o 
  13   3   5        7.49       10.61      1.20 o 
  15   3   5      123.89      124.77      3.95 o 
  17   3   5      943.71      909.23     23.13 o 
  19   3   5      173.26      171.66      8.74 o 
  21   3   5        0.23       -1.67      1.67 o 
 -26   4   5      198.99      229.81     20.47 o 
 -24   4   5       18.17       23.24      3.17 o 
 -22   4   5        1.56        0.37      1.26 o 
 -20   4   5        0.49       37.95      2.88 o 
 -18   4   5      302.34      320.23      8.77 o 
 -16   4   5       35.43       32.87      2.32 o 
 -14   4   5        3.48        3.69      1.93 o 
 -12   4   5      382.32      364.38      8.34 o 
 -10   4   5     2905.50     2845.90     50.25 o 
  -8   4   5     2260.60     2141.46     47.87 o 
  -6   4   5       83.05       89.84      3.45 o 
  -4   4   5        0.00        0.25      0.55 o 
  -2   4   5      459.65      574.58     14.39 o 
   0   4   5     1525.19     1694.51     33.66 o 
   2   4   5        0.05        0.68      0.40 o 
   4   4   5      107.51      126.39      3.62 o 
   6   4   5      690.57      780.87     15.30 o 
   8   4   5     2208.76     2378.45     49.78 o 
  10   4   5      253.07      280.34      7.24 o 
  12   4   5       11.59        9.54      1.10 o 
  14   4   5       19.23       18.23      2.16 o 
  16   4   5      519.98      544.23     20.03 o 
  18   4   5      812.27      842.30     36.47 o 
  20   4   5       22.45       14.12      2.80 o 
  22   4   5       31.87       38.37      4.24 o 
 -25   5   5        7.89        4.68      5.85 o 
 -23   5   5        1.37        1.44      1.41 o 
 -21   5   5        0.35       -0.39      1.29 o 
 -19   5   5      227.05      219.73      6.75 o 
 -17   5   5       25.35       27.00      2.70 o 
 -15   5   5       34.84       34.91      2.33 o 
 -13   5   5      170.28      182.43      5.30 o 
 -11   5   5      125.36      121.16      3.18 o 
  -9   5   5     1226.81     1111.95     22.46 o 
  -7   5   5      531.58      526.45     11.40 o 
  -5   5   5       21.67       22.92      2.41 o 
  -3   5   5       35.05       38.33      2.47 o 
  -1   5   5       10.24        8.65      1.31 o 
   1   5   5       12.92       17.00      1.20 o 
   3   5   5      352.53      345.86      7.99 o 
   5   5   5        6.16       22.19      1.77 o 
   7   5   5       37.40      123.48      5.38 o 
   9   5   5       94.16      105.08      4.73 o 
  11   5   5      239.23      250.16      7.48 o 
  13   5   5        0.15        0.56      1.11 o 
  15   5   5       49.09       53.62      3.80 o 
  17   5   5      104.68      107.40      7.08 o 
  19   5   5        2.64        3.15      2.66 o 
  21   5   5       32.03       31.29      6.41 o 
  23   5   5       11.30        8.19      5.85 o 
 -24   6   5      189.36      234.49     21.05 o 
 -22   6   5        5.30        3.03      2.19 o 
 -20   6   5       13.82       13.63      1.87 o 
 -18   6   5        0.10        0.94      1.05 o 
 -16   6   5       93.39       95.77      3.84 o 
 -14   6   5       48.59       49.31      2.46 o 
 -12   6   5       59.24       66.12      3.40 o 
 -10   6   5        0.03        4.38      1.35 o 
  -8   6   5        1.35       32.29      3.42 o 
  -6   6   5       99.18      100.30      2.59 o 
  -4   6   5      121.10      114.47      4.70 o 
  -2   6   5      117.51      135.38     14.68 o 
   0   6   5      100.28      118.02      7.60 o 
   2   6   5       76.21       76.91      3.43 o 
   4   6   5        1.35        3.77      1.43 o 
   6   6   5      728.57      748.57     24.14 o 
   8   6   5      122.00      117.18      5.57 o 
  10   6   5      213.54      215.66     12.98 o 
  12   6   5      165.58      178.90      7.25 o 
  14   6   5       88.43       92.49      5.13 o 
  16   6   5        0.81        0.00      1.55 o 
  18   6   5        2.01        5.26      4.09 o 
  20   6   5       22.59       21.05      6.43 o 
  22   6   5        6.25       16.37      7.02 o 
 -23   7   5       13.69       11.70      7.02 o 
 -21   7   5        0.04        1.50      2.81 o 
 -19   7   5       26.76       27.46      3.03 o 
 -17   7   5       15.15       13.72      2.13 o 
 -15   7   5      212.54      221.45      9.41 o 
 -13   7   5      160.34      175.78      6.43 o 
 -11   7   5      272.83      288.86     14.75 o 
  -9   7   5       84.72       78.87      4.10 o 
  -7   7   5       34.46       39.66      3.14 o 
  -5   7   5        0.66        4.39      1.65 o 
  -3   7   5       75.18       59.99      6.14 o 
  -1   7   5        3.72        2.17      1.40 o 
   1   7   5        0.10        2.53      1.35 o 
   3   7   5       29.28       30.17      6.72 o 
   5   7   5      165.17      157.81      6.23 o 
   7   7   5        4.28        6.86      1.58 o 
   9   7   5        8.06       16.06      3.65 o 
  11   7   5        5.01        8.97      1.85 o 
  13   7   5       56.74       63.83      4.84 o 
  15   7   5       18.04       18.99      2.73 o 
  17   7   5        0.87        2.02      2.66 o 
  19   7   5       31.22       42.69      8.77 o 
  21   7   5       36.53       47.37      9.94 o 
 -22   8   5       62.60       81.87     13.45 o 
 -20   8   5        0.04       -1.49      2.25 o 
 -18   8   5       18.56       14.47      2.42 o 
 -16   8   5       23.07       22.26      2.61 o 
 -14   8   5        3.96        6.01      1.43 o 
 -12   8   5        5.98        4.47      2.25 o 
 -10   8   5        5.33        4.36      3.51 o 
  -8   8   5        8.79        9.39      3.51 o 
  -6   8   5       61.63       61.74      4.97 o 
  -4   8   5        0.00        6.50      2.05 o 
  -2   8   5        5.38        4.94      2.92 o 
   0   8   5        1.76        1.17      2.34 o 
   2   8   5      160.36      162.17     27.78 o 
   4   8   5      282.97      272.75     13.28 o 
   6   8   5        3.33        1.23      1.30 o 
   8   8   5      107.05      114.66      5.27 o 
  10   8   5       17.83       21.82      4.45 o 
  12   8   5        7.33        7.50      2.02 o 
  14   8   5       99.53      108.15      5.82 o 
  16   8   5        5.84        6.25      2.23 o 
  18   8   5       35.93       36.04      5.19 o 
  20   8   5        0.77        7.60      5.26 o 
 -21   9   5        7.95       11.70      7.02 o 
 -19   9   5       14.93       14.17      5.26 o 
 -17   9   5       24.84       21.31      3.45 o 
 -15   9   5       82.84       82.44      6.14 o 
 -13   9   5        0.08        2.71      2.34 o 
 -11   9   5       27.27       34.30      4.33 o 
  -9   9   5       24.85       32.27      4.68 o 
  -7   9   5       37.26       49.35      5.56 o 
  -5   9   5      356.66      359.98     14.45 o 
  -3   9   5       92.94      112.86      8.77 o 
  -1   9   5      156.41      156.72     11.11 o 
   1   9   5      184.40      169.55     15.20 o 
   3   9   5        0.64       11.55      3.80 o 
   5   9   5       10.36       10.48      2.38 o 
   7   9   5       76.17       78.59      4.28 o 
   9   9   5       14.29       13.81      2.24 o 
  11   9   5       65.60       67.05      6.16 o 
  13   9   5       10.20       10.68      2.31 o 
  15   9   5        1.44        4.04      2.19 o 
  17   9   5        2.87        1.75      2.89 o 
  19   9   5       12.25       15.20      7.02 o 
 -18  10   5       25.47       13.45      6.43 o 
 -16  10   5       33.82       40.30      4.39 o 
 -14  10   5       23.26       25.73      7.02 o 
 -12  10   5        3.95        4.09      2.89 o 
 -10  10   5      235.35      241.19     11.74 o 
  -8  10   5      840.02      886.49     31.77 o 
  -6  10   5       20.92       22.94      3.31 o 
  -4  10   5       84.45       88.30      8.19 o 
  -2  10   5       35.11       38.59      5.85 o 
   0  10   5      111.65      116.37      9.36 o 
   2  10   5      208.04      189.47     12.41 o 
   4  10   5      309.45      318.16     13.77 o 
   6  10   5       64.70      111.51     13.46 o 
   8  10   5      163.42      184.92      7.46 o 
  10  10   5       81.17       94.08      6.08 o 
  12  10   5        0.20        0.43      1.85 o 
  14  10   5       16.30       17.16      3.26 o 
  16  10   5      166.75      210.51     18.71 o 
 -17  11   5       58.68       61.98     11.70 o 
 -15  11   5        0.68       -1.75      4.09 o 
 -13  11   5       91.06      104.67     12.86 o 
 -11  11   5      149.79      157.18      9.48 o 
  -9  11   5      709.80      720.60     27.02 o 
  -7  11   5      481.86      499.97     26.90 o 
  -5  11   5        1.58       -2.34      2.34 o 
  -3  11   5       27.04       32.16      5.85 o 
  -1  11   5      240.29      297.35     13.23 o 
   1  11   5      170.91      163.08      7.79 o 
   3  11   5        4.53        3.29      1.89 o 
   5  11   5       18.21       47.40      8.28 o 
   7  11   5       76.82      110.93      8.50 o 
   9  11   5      333.02      350.84     12.19 o 
  11  11   5       16.28       18.73      2.89 o 
  13  11   5        4.56        0.58      4.68 o 
  15  11   5      106.27      110.52     14.62 o 
 -14  12   5       33.20       33.92      8.77 o 
 -12  12   5        0.77        3.51      4.68 o 
 -10  12   5      111.01      126.31     12.28 o 
  -8  12   5        9.47        7.60      4.68 o 
  -6  12   5       26.50       33.33      6.43 o 
  -4  12   5       66.21       66.66      8.77 o 
  -2  12   5        1.39       -1.75      2.92 o 
   0  12   5        2.81        3.51      3.51 o 
   2  12   5       47.51       46.16      5.16 o 
   4  12   5       71.46       72.34      6.58 o 
   6  12   5        1.88        3.60      1.85 o 
   8  12   5       19.02       21.27      2.88 o 
  10  12   5        2.60        0.58      4.09 o 
  12  12   5       60.27       77.19     11.70 o 
  -3  13   5        0.25       -1.17      4.09 o 
  -1  13   5       13.54       14.03      5.26 o 
   5  13   5       47.73       53.21      8.77 o 
   7  13   5       52.78       53.21      9.36 o 
   9  13   5        6.50        8.77      5.85 o 
 -24   0   6      140.77      139.76     10.53 o 
 -18   0   6       29.69       35.09      5.85 o 
 -16   0   6        0.94        0.58      1.75 o 
 -14   0   6       21.89       15.20      3.51 o 
 -12   0   6     2860.26     2591.67    115.20 o 
 -10   0   6      115.38      122.19      4.92 o 
  -8   0   6        3.37        1.02      0.86 o 
  -6   0   6      207.39      176.33     12.47 o 
  -4   0   6     2147.63     2372.02     42.80 o 
  -2   0   6      429.34      514.22     10.05 o 
   0   0   6       49.51       64.61      1.90 o 
   2   0   6        9.75       16.13      1.05 o 
   4   0   6     3121.86     3594.88     75.63 o 
   6   0   6     2998.15     3107.82     73.22 o 
   8   0   6      430.69      461.27     12.46 o 
  10   0   6      936.70      864.30     21.97 o 
  12   0   6       47.85       53.54     10.53 o 
  14   0   6      159.97      165.49      6.23 o 
  16   0   6      150.56      150.15      6.00 o 
  18   0   6       57.78       57.12      4.97 o 
  20   0   6        1.56        1.46      2.07 o 
  22   0   6      447.93      438.57     22.22 o 
 -25   1   6       22.80       21.64      5.26 o 
 -23   1   6        0.99        0.00      2.92 o 
 -21   1   6      611.88      596.46     28.07 o 
 -19   1   6        1.17        2.05      1.50 o 
 -17   1   6       52.75       45.22      3.68 o 
 -15   1   6      192.58      177.28     14.91 o 
 -13   1   6      346.25      274.43      9.19 o 
 -11   1   6        5.78        1.88      0.82 o 
  -9   1   6      122.48      118.47      3.68 o 
  -7   1   6      150.23      168.58      3.77 o 
  -5   1   6     1193.76     1252.67     22.48 o 
  -3   1   6      151.12      153.24      3.29 o 
  -1   1   6        0.19        0.52      0.50 o 
   1   1   6      199.73      183.18      4.75 o 
   3   1   6       17.30        9.24      1.29 o 
   5   1   6     2493.95     2694.22     46.29 o 
   7   1   6        2.18        3.17      0.69 o 
   9   1   6       47.13       51.59      2.09 o 
  11   1   6      173.61      175.88      4.51 o 
  13   1   6       64.09       60.02      4.06 o 
  15   1   6      231.66      221.68      5.77 o 
  17   1   6       60.49       58.19      2.86 o 
  19   1   6       36.46       34.92      2.49 o 
  21   1   6      108.69       94.22      4.70 o 
 -24   2   6        3.10        5.68      2.81 o 
 -22   2   6       77.92       77.32      5.20 o 
 -20   2   6       30.85       31.11      2.89 o 
 -18   2   6       46.02       39.88      2.32 o 
 -16   2   6      128.21      122.91      4.04 o 
 -14   2   6      180.42      168.64      5.54 o 
 -12   2   6       18.40       10.37      1.14 o 
 -10   2   6      142.08      119.99      3.82 o 
  -8   2   6       48.73       43.10      1.96 o 
  -6   2   6      372.01      358.94      7.46 o 
  -4   2   6      882.81      918.87     15.88 o 
  -2   2   6      559.50      576.23     10.81 o 
   0   2   6      156.31      167.61      3.92 o 
   2   2   6      949.54     1031.98     15.98 o 
   4   2   6      186.38      189.76      3.99 o 
   6   2   6       79.53       83.65      2.53 o 
   8   2   6        0.15        0.12      0.69 o 
  10   2   6        6.99        5.45      1.23 o 
  12   2   6        0.66        0.62      0.93 o 
  14   2   6       12.44       11.04      1.48 o 
  16   2   6       17.85       12.59      1.75 o 
  18   2   6        0.00        0.88      1.29 o 
  20   2   6      163.99      150.49      7.81 o 
 -25   3   6        1.35       -1.17      5.26 o 
 -23   3   6        4.24        5.20      2.02 o 
 -21   3   6        5.21        5.73      1.31 o 
 -19   3   6        4.62        3.99      1.38 o 
 -17   3   6        8.36        6.24      1.22 o 
 -15   3   6       26.88       30.05      2.06 o 
 -13   3   6       18.19       14.88      1.46 o 
 -11   3   6      105.08       92.93      3.63 o 
  -9   3   6       41.07       36.25      2.08 o 
  -7   3   6      927.75      892.70     18.28 o 
  -5   3   6       51.76       50.87      1.75 o 
  -3   3   6        6.15        5.46      0.55 o 
  -1   3   6       11.01       13.11      1.79 o 
   1   3   6      146.47      154.17      3.48 o 
   3   3   6      290.59      317.27      6.47 o 
   5   3   6      388.24      414.55      8.82 o 
   7   3   6      331.49      338.27      8.61 o 
   9   3   6      186.55      183.65      5.66 o 
  11   3   6      160.68      159.14      5.72 o 
  13   3   6       34.55       39.31      2.74 o 
  15   3   6        8.18        8.50      1.41 o 
  17   3   6        4.50        4.07      1.29 o 
  19   3   6      113.35      116.55      8.23 o 
  21   3   6       37.85       30.36      4.15 o 
 -24   4   6        1.41       -1.75      5.26 o 
 -22   4   6        0.79        2.01      1.52 o 
 -20   4   6       18.83       16.49      1.97 o 
 -18   4   6       35.33       31.65      2.39 o 
 -16   4   6        0.79        0.16      0.96 o 
 -14   4   6       15.27       13.97      1.48 o 
 -12   4   6       11.32        9.40      1.20 o 
 -10   4   6       64.57       63.40      2.99 o 
  -8   4   6      324.66      333.61      8.02 o 
  -6   4   6       28.71       29.80      1.40 o 
  -4   4   6       53.50       50.28      2.95 o 
  -2   4   6        0.01        0.02      0.42 o 
   0   4   6       10.50       15.00      0.99 o 
   2   4   6       46.04       40.21      1.84 o 
   4   4   6       54.15       50.28      2.16 o 
   6   4   6      131.88      129.66      3.66 o 
   8   4   6        6.46        7.69      1.16 o 
  10   4   6        0.89        2.88      0.93 o 
  12   4   6        7.67        4.94      1.27 o 
  14   4   6       22.01       20.43      1.80 o 
  16   4   6        6.28        9.02      2.81 o 
  18   4   6       50.22       61.07      6.16 o 
  20   4   6        7.51        4.40      2.23 o 
  22   4   6       12.48       14.03      5.85 o 
 -23   5   6       31.68       31.58      8.77 o 
 -21   5   6        3.02        3.94      1.47 o 
 -19   5   6       20.47       17.96      2.01 o 
 -17   5   6       51.51       46.60      2.76 o 
 -15   5   6        3.12        2.39      1.03 o 
 -13   5   6      154.00      152.07      4.38 o 
 -11   5   6       28.56       26.35      1.67 o 
  -9   5   6        4.53        5.58      1.26 o 
  -7   5   6       82.54       82.55      3.05 o 
  -5   5   6       87.17       95.75      5.20 o 
  -3   5   6       15.33        8.47      1.52 o 
  -1   5   6      780.65      752.75     19.05 o 
   1   5   6      278.85      295.65      7.44 o 
   3   5   6       28.56       28.68      3.62 o 
   5   5   6        0.39        1.64      0.91 o 
   7   5   6       15.41       15.38      1.72 o 
   9   5   6       12.33       14.40      1.97 o 
  11   5   6       50.29       48.06      3.20 o 
  13   5   6       23.53       27.16      3.07 o 
  15   5   6        3.17        1.31      1.78 o 
  17   5   6        2.50        1.66      2.66 o 
  19   5   6       28.04       29.94      6.72 o 
  21   5   6       52.28       55.55      9.94 o 
 -24   6   6        4.07        7.02      6.43 o 
 -22   6   6      104.96      100.37      7.89 o 
 -20   6   6       53.02       56.37      3.18 o 
 -18   6   6       19.86       14.11      1.78 o 
 -16   6   6        1.09        0.75      0.97 o 
 -14   6   6        4.93        5.08      1.15 o 
 -12   6   6        0.00        1.07      0.84 o 
 -10   6   6      149.92      158.78      4.68 o 
  -8   6   6       90.20       99.13      3.26 o 
  -6   6   6       21.38       24.91      1.62 o 
  -4   6   6      689.54      635.98     16.45 o 
  -2   6   6       46.65       54.56      2.34 o 
   0   6   6       82.55       83.44      2.77 o 
   2   6   6       41.95       39.78      3.12 o 
   4   6   6      467.26      442.13     10.78 o 
   6   6   6      217.65      218.57      7.15 o 
   8   6   6       30.63       33.11      3.39 o 
  10   6   6        1.84        1.34      1.16 o 
  12   6   6       18.42       18.43      2.59 o 
  14   6   6        0.93       -1.65      1.65 o 
  16   6   6       56.04       63.45      6.32 o 
  18   6   6        1.65        4.09      4.09 o 
  20   6   6        1.79        1.17      4.68 o 
 -23   7   6       29.28       38.59      9.36 o 
 -21   7   6      596.95      628.62     39.76 o 
 -19   7   6      176.02      188.43     11.82 o 
 -17   7   6        5.74        6.88      1.76 o 
 -15   7   6        1.07       -0.05      1.37 o 
 -13   7   6      575.83      601.41     17.34 o 
 -11   7   6      319.73      351.90     14.47 o 
  -9   7   6       10.34       10.46      2.12 o 
  -7   7   6      123.67      124.16      5.58 o 
  -5   7   6      124.62       84.81      4.47 o 
  -3   7   6      844.68      724.75     20.65 o 
  -1   7   6       92.09       84.69      4.36 o 
   1   7   6       41.35       38.91      3.48 o 
   3   7   6      488.29      474.15     21.06 o 
   5   7   6     2225.35     2209.07     64.08 o 
   7   7   6      694.78      678.43     22.44 o 
   9   7   6       19.03       25.41      2.83 o 
  11   7   6      251.99      253.98     10.80 o 
  13   7   6       52.03       50.86      4.36 o 
  15   7   6       98.41       92.04      9.94 o 
  17   7   6        5.47        3.80      2.89 o 
  19   7   6       24.88       36.84      8.77 o 
 -20   8   6      167.53      193.56     18.71 o 
 -18   8   6       37.67       35.54      4.17 o 
 -16   8   6       48.05       52.38      3.59 o 
 -14   8   6        0.17        0.70      1.38 o 
 -12   8   6      226.87      236.44     11.99 o 
 -10   8   6        0.37       -0.33      1.44 o 
  -8   8   6       27.92       32.42      4.33 o 
  -6   8   6       44.81       44.61      5.26 o 
  -4   8   6      194.62      159.15      9.36 o 
  -2   8   6       43.29       39.10      4.33 o 
   0   8   6       29.22       27.43     10.82 o 
   2   8   6       18.73       16.57      3.35 o 
   4   8   6      243.10      245.06     12.95 o 
   6   8   6      465.61      489.99     16.43 o 
   8   8   6       58.57       50.57      4.04 o 
  10   8   6       45.95       47.77      4.02 o 
  12   8   6        0.08        0.76      1.78 o 
  14   8   6       12.37       13.29      2.78 o 
  16   8   6      184.22      197.04     24.85 o 
  18   8   6        4.09        7.02      5.26 o 
 -19   9   6       40.33       60.82     11.70 o 
 -17   9   6       87.30       92.30      5.21 o 
 -15   9   6       47.95       49.08      3.56 o 
 -13   9   6        2.98        5.26      4.09 o 
 -11   9   6       45.98       43.86      8.19 o 
  -9   9   6        0.05        0.05      2.25 o 
  -7   9   6        2.23        2.82      2.25 o 
  -5   9   6       20.88       20.84      4.97 o 
  -3   9   6        3.89        4.97      2.48 o 
  -1   9   6       70.21       69.59      8.77 o 
   1   9   6        0.43       -0.96      3.51 o 
   3   9   6       39.76       41.62      4.97 o 
   5   9   6        4.54        4.98      1.70 o 
   7   9   6        1.83        2.23      1.39 o 
   9   9   6        7.90        9.39      2.19 o 
  11   9   6        4.11        3.47      1.89 o 
  13   9   6        9.91        9.90      2.73 o 
  15   9   6       53.84       60.23     10.53 o 
  17   9   6        4.59        0.58      4.68 o 
 -18  10   6        5.85        9.94      6.43 o 
 -16  10   6       22.90       25.14      7.60 o 
 -14  10   6       13.75       13.18      2.17 o 
 -12  10   6        0.20        0.00      3.51 o 
 -10  10   6       55.14       68.66      6.62 o 
  -8  10   6       33.51       44.24      5.38 o 
  -6  10   6      243.91      272.50     18.13 o 
  -4  10   6       29.26       32.75      6.43 o 
  -2  10   6        0.52       -1.75      2.92 o 
   0  10   6       17.19       16.67      3.72 o 
   2  10   6      158.69      156.38     28.36 o 
   4  10   6       35.51       33.38      3.76 o 
   6  10   6       10.94       10.55      2.28 o 
   8  10   6        0.26        0.46      1.85 o 
  10  10   6        1.52        0.88      1.89 o 
  12  10   6       84.67       86.46      5.80 o 
  14  10   6        0.04        1.17      4.09 o 
  16  10   6        8.66       10.53      7.02 o 
 -17  11   6        2.32        1.17      5.85 o 
 -15  11   6        4.80        7.60      5.85 o 
 -13  11   6        4.36        5.85      5.26 o 
 -11  11   6       61.78       66.66      9.94 o 
  -9  11   6       32.57       26.90      7.02 o 
  -7  11   6       40.33       54.97      8.77 o 
  -5  11   6        0.01        4.68      4.09 o 
  -3  11   6       19.91       18.71      5.26 o 
  -1  11   6       11.52        5.26      4.09 o 
   1  11   6       10.35       11.48      2.81 o 
   3  11   6        3.55        6.03      2.31 o 
   5  11   6       14.19       13.92      2.53 o 
   7  11   6      140.43      156.33      9.69 o 
   9  11   6       45.48       45.10      4.23 o 
  11  11   6       29.25       52.63      9.94 o 
  13  11   6        0.36       -2.34      4.09 o 
 -14  12   6       18.43       20.47      7.60 o 
  -8  12   6       64.15       66.08     10.53 o 
  -6  12   6       39.32       45.03      8.19 o 
  -4  12   6        5.68        4.09      4.68 o 
  -2  12   6       23.29       15.79      5.85 o 
   0  12   6        3.90        3.19      2.66 o 
   2  12   6        5.15        6.04      2.36 o 
   4  12   6       54.87       54.47      4.24 o 
   6  12   6       16.70       14.03      5.85 o 
   8  12   6       13.13        8.19      4.68 o 
  10  12   6        0.53       -3.51      3.51 o 
   5  13   6       41.13       44.44      8.77 o 
   7  13   6        7.59        1.17      4.68 o 
 -23   1   7       45.46       42.10      5.85 o 
 -21   1   7        5.64        7.46      3.01 o 
 -19   1   7       50.19       57.15      4.35 o 
 -17   1   7        0.01        1.05      1.95 o 
 -15   1   7       43.84       46.90      9.06 o 
 -13   1   7       52.60       54.65      5.26 o 
 -11   1   7       13.60        9.50      1.86 o 
  -9   1   7      182.22      159.08      4.56 o 
  -7   1   7      190.19      184.40      5.00 o 
  -5   1   7      110.58      113.61      3.35 o 
  -3   1   7      104.37      110.01      3.06 o 
  -1   1   7      139.75      134.35      3.19 o 
   1   1   7       58.74       65.88      2.16 o 
   3   1   7       56.05       61.50      2.17 o 
   5   1   7       83.23       91.47      2.82 o 
   7   1   7      110.17      117.10      3.59 o 
   9   1   7       78.00       69.65      3.06 o 
  11   1   7       31.00       31.62      1.84 o 
  13   1   7       51.66       52.45      2.38 o 
  15   1   7       22.00       25.12      2.37 o 
  17   1   7       37.51       36.13      3.22 o 
  19   1   7        0.01       -1.17      1.55 o 
 -22   2   7       28.63       28.65      4.68 o 
 -20   2   7        1.70        0.84      1.70 o 
 -18   2   7       13.80       15.26      2.42 o 
 -16   2   7      154.67      154.48      4.83 o 
 -14   2   7        3.37        2.86      1.50 o 
 -12   2   7      396.61      367.85     11.82 o 
 -10   2   7      196.01      188.09      5.69 o 
  -8   2   7      294.21      295.02      6.58 o 
  -6   2   7        7.13        5.20      0.91 o 
  -4   2   7      306.42      276.94      6.74 o 
  -2   2   7        0.31       -0.19      0.57 o 
   0   2   7      243.23      263.24      5.80 o 
   2   2   7      120.60      126.12      3.51 o 
   4   2   7        9.92       16.38      1.48 o 
   6   2   7        7.96        3.74      1.20 o 
   8   2   7        0.40        1.17      1.10 o 
  10   2   7       40.89       40.70      2.55 o 
  12   2   7       60.24       51.33      3.38 o 
  14   2   7        3.36        2.92      1.26 o 
  16   2   7        0.31       -0.76      1.16 o 
  18   2   7        3.45        2.32      1.51 o 
  20   2   7       20.58       17.02      2.55 o 
 -23   3   7       33.47       31.45      5.85 o 
 -21   3   7        0.07       -0.95      1.67 o 
 -19   3   7       20.67       15.59      1.91 o 
 -17   3   7      184.02      183.17      5.49 o 
 -15   3   7       84.03       82.17      3.30 o 
 -13   3   7       28.01       27.83      2.46 o 
 -11   3   7       25.69       26.23      3.74 o 
  -9   3   7      199.10      188.80      6.43 o 
  -7   3   7     2785.43     2666.99     53.33 o 
  -5   3   7      205.26      191.96      4.76 o 
  -3   3   7        0.37        0.30      0.61 o 
  -1   3   7      233.16      241.22      5.46 o 
   1   3   7      197.25      202.75      5.25 o 
   3   3   7      179.55      183.48      5.30 o 
   5   3   7       68.21       78.52      4.73 o 
   7   3   7      376.51      358.41     10.55 o 
   9   3   7      671.22      615.48     16.71 o 
  11   3   7      342.97      333.22     10.08 o 
  13   3   7        0.00       -0.97      1.11 o 
  15   3   7        2.37        0.45      1.48 o 
  17   3   7      171.11      154.44      6.58 o 
  19   3   7      387.02      393.27     25.43 o 
 -24   4   7      246.33      292.97     23.98 o 
 -22   4   7        3.92        2.79      1.52 o 
 -20   4   7       17.94       13.39      1.88 o 
 -18   4   7       45.73       47.25      3.02 o 
 -16   4   7      111.35      114.29      4.03 o 
 -14   4   7       59.59       59.13      2.76 o 
 -12   4   7       21.39       21.42      1.70 o 
 -10   4   7       34.12       30.60      2.46 o 
  -8   4   7     2541.34     2334.80     59.21 o 
  -6   4   7      650.81      640.97     18.50 o 
  -4   4   7      454.35      482.95     12.32 o 
  -2   4   7      359.19      338.18     11.48 o 
   0   4   7      220.47      255.27      8.02 o 
   2   4   7      177.46      187.04      4.83 o 
   4   4   7      289.51      279.69      6.54 o 
   6   4   7       44.46       39.94      2.53 o 
   8   4   7       54.91       56.15      3.33 o 
  10   4   7     1543.28     1486.14     36.64 o 
  12   4   7        0.00        4.18      3.74 o 
  14   4   7        3.50        2.85      1.27 o 
  16   4   7       26.39       24.06      4.07 o 
  18   4   7      523.87      582.56     63.74 o 
  20   4   7      179.47      183.62     10.66 o 
 -23   5   7       21.49       18.71      8.19 o 
 -21   5   7        0.32        1.79      1.36 o 
 -19   5   7        0.00       -0.97      1.14 o 
 -17   5   7      259.45      244.94      7.30 o 
 -15   5   7        2.98        2.61      1.05 o 
 -13   5   7       56.42       51.98      2.54 o 
 -11   5   7       19.78       22.14      1.69 o 
  -9   5   7        2.64        1.74      0.72 o 
  -7   5   7      286.79      283.25      9.46 o 
  -5   5   7      141.15      149.05      4.35 o 
  -3   5   7       24.56       20.12      1.44 o 
  -1   5   7        0.05        0.28      0.78 o 
   1   5   7       32.70       24.77      1.95 o 
   3   5   7       15.90       13.84      1.33 o 
   5   5   7      350.59      346.54      7.80 o 
   7   5   7      168.34      166.85      5.05 o 
   9   5   7      251.87      239.41      7.50 o 
  11   5   7        2.70        2.14      1.83 o 
  13   5   7       61.85       78.06      5.42 o 
  15   5   7       11.12        9.73      2.54 o 
  17   5   7        0.75        0.29      2.48 o 
  19   5   7       25.01       31.36      8.77 o 
  21   5   7        6.77        5.26      5.26 o 
 -22   6   7       77.07       86.54     14.03 o 
 -20   6   7        3.83        1.25      1.67 o 
 -18   6   7       36.59       43.04      3.54 o 
 -16   6   7       19.42       19.98      1.90 o 
 -14   6   7       32.69       32.38      2.36 o 
 -12   6   7      144.90      139.96      4.51 o 
 -10   6   7      385.22      376.76      8.76 o 
  -8   6   7      151.34      153.76      6.47 o 
  -6   6   7       63.32       63.19      2.80 o 
  -4   6   7       30.83       36.23      2.54 o 
  -2   6   7        6.56        4.30      1.42 o 
   0   6   7        5.30        7.47      1.18 o 
   2   6   7       53.10       56.26      5.80 o 
   4   6   7       32.44       31.27      2.90 o 
   6   6   7       19.74       15.02      2.12 o 
   8   6   7      248.16      258.84     13.73 o 
  10   6   7        0.40        1.91      2.25 o 
  12   6   7       23.96       24.32      3.13 o 
  14   6   7      108.07      110.81      9.72 o 
  16   6   7       12.55       11.25      2.91 o 
  18   6   7        4.50        4.09      3.31 o 
  20   6   7        0.46        1.75      4.68 o 
 -21   7   7       18.08       23.98      8.77 o 
 -19   7   7       34.89       35.25     10.82 o 
 -17   7   7       20.21       18.85      3.20 o 
 -15   7   7       23.50       23.57      2.63 o 
 -13   7   7        1.84        1.31      1.27 o 
 -11   7   7        6.21        6.31      2.10 o 
  -9   7   7      136.75      147.80      7.87 o 
  -7   7   7      163.43      176.48      8.41 o 
  -5   7   7      120.42      123.06      7.02 o 
  -3   7   7        0.04        1.59      1.44 o 
  -1   7   7        0.39        2.52      1.33 o 
   1   7   7       64.68       70.45      5.45 o 
   3   7   7       84.18       76.40      6.36 o 
   5   7   7        5.32        4.90      1.69 o 
   7   7   7       52.46       58.78      4.96 o 
   9   7   7        0.00        0.29      2.07 o 
  11   7   7       16.50       15.87      3.50 o 
  13   7   7       63.55       70.49     19.59 o 
  15   7   7        1.58        0.18      2.66 o 
  17   7   7        0.01       -1.17      4.09 o 
  19   7   7        6.52        4.09      5.85 o 
 -20   8   7       57.52       84.79     14.03 o 
 -18   8   7        2.62        2.51      2.81 o 
 -16   8   7       11.38        7.89      2.41 o 
 -14   8   7       70.69       66.18      4.03 o 
 -12   8   7       42.53       47.81      3.21 o 
 -10   8   7        5.64        5.49      4.09 o 
  -8   8   7       54.23       55.20      5.33 o 
  -6   8   7       35.98       36.59      3.61 o 
  -4   8   7       64.93       66.50      5.98 o 
  -2   8   7        7.01        7.60      2.23 o 
   0   8   7        2.37        4.01      2.56 o 
   2   8   7        7.99        8.38      2.62 o 
   4   8   7       54.01       56.83      4.02 o 
   6   8   7      107.60      117.22      7.78 o 
   8   8   7        2.93        2.87      2.25 o 
  10   8   7       45.12       45.69      4.29 o 
  12   8   7        2.00        1.44      2.66 o 
  14   8   7        0.52        0.50      2.81 o 
  16   8   7       45.83       62.57     11.11 o 
 -19   9   7        1.15        2.34      5.85 o 
 -17   9   7       23.77       23.51      4.63 o 
 -15   9   7       32.47       35.83      3.37 o 
 -13   9   7      147.87      146.30      6.01 o 
 -11   9   7        1.97        3.51      4.09 o 
  -9   9   7        0.97        4.09      3.51 o 
  -7   9   7       15.39        8.77      4.68 o 
  -5   9   7       12.84       13.16      3.72 o 
  -3   9   7      153.24      160.81     12.28 o 
  -1   9   7      128.25       91.22     12.28 o 
   1   9   7        5.64        3.64      2.48 o 
   3   9   7       75.46       75.88      4.52 o 
   5   9   7       38.35       42.16      4.98 o 
   7   9   7       33.78       43.24      3.94 o 
   9   9   7        3.02        4.25      2.19 o 
  11   9   7        0.05        4.09      2.89 o 
  13   9   7       13.02       19.88      7.02 o 
  15   9   7        0.72        0.00      4.68 o 
 -16  10   7       99.73      118.12     15.20 o 
 -14  10   7       10.12       11.49      2.66 o 
 -12  10   7        7.44        3.51      4.09 o 
 -10  10   7        3.51        8.77      4.68 o 
  -6  10   7      717.06      749.67     39.76 o 
  -4  10   7       27.58       27.48      6.43 o 
  -2  10   7        9.12       10.05      3.23 o 
   0  10   7       52.93       52.73     14.03 o 
   2  10   7      134.13      139.26      9.29 o 
   4  10   7        7.92        5.48      2.24 o 
   6  10   7       48.95       55.62      4.84 o 
   8  10   7       44.25       50.11      4.58 o 
  10  10   7       69.30       81.21      7.31 o 
  12  10   7       81.19       96.49     13.45 o 
  14  10   7        8.39        8.19      6.43 o 
 -15  11   7       51.30       62.57     11.70 o 
 -13  11   7        4.95       12.86      5.85 o 
  -5  11   7      302.28      338.58     22.22 o 
  -3  11   7        0.02       -1.17      2.48 o 
  -1  11   7       62.48       54.11      6.32 o 
   1  11   7       88.65       93.77      7.68 o 
   3  11   7      136.42      142.13      6.00 o 
   5  11   7        0.31        1.11      1.97 o 
   7  11   7        4.55        3.22      2.89 o 
   9  11   7       75.16       91.81     13.45 o 
  11  11   7      195.48      229.23     19.88 o 
  -4  12   7        1.06        0.00      4.68 o 
  -2  12   7        1.46        0.58      2.89 o 
   0  12   7        0.00        0.63      2.66 o 
   2  12   7        9.75        5.97      2.92 o 
   4  12   7      129.12      139.76     13.45 o 
   6  12   7        2.22        4.09      4.68 o 
   8  12   7        0.70       -0.58      4.09 o 
   5  13   7        0.26       -2.92      4.68 o 
 -24   0   8        0.95        5.85      6.43 o 
 -22   0   8      106.74      116.95     15.79 o 
 -20   0   8     1196.97     1344.37     73.10 o 
 -18   0   8      207.44      202.33     18.13 o 
 -16   0   8       97.08      125.72     12.86 o 
 -14   0   8        1.08        1.46      2.07 o 
 -12   0   8      470.38      443.83     28.65 o 
 -10   0   8      520.77      502.31     30.99 o 
  -8   0   8       23.83       24.28      3.65 o 
  -6   0   8       19.01       19.34      2.31 o 
  -4   0   8      126.25      104.26      4.75 o 
  -2   0   8     1572.78     1602.79     41.74 o 
   0   0   8      316.71      329.90     10.56 o 
   2   0   8       33.90       38.14      3.07 o 
   4   0   8       16.47       17.59      2.45 o 
   6   0   8     2720.47     2722.41     64.78 o 
   8   0   8     1057.34     1022.74     25.64 o 
  10   0   8       60.74       61.35      5.56 o 
  12   0   8      301.30      298.88     10.66 o 
  14   0   8       17.01       13.55      3.51 o 
  16   0   8      179.91      176.52     14.33 o 
  18   0   8       13.22        8.77      4.09 o 
 -25   1   8        8.74       12.86      8.19 o 
 -23   1   8        2.89        0.70      2.92 o 
 -21   1   8       57.52       58.79      6.69 o 
 -19   1   8      337.40      346.59     12.84 o 
 -17   1   8        4.20        2.15      2.12 o 
 -15   1   8       13.35        4.09      2.62 o 
 -13   1   8       51.60       45.68     10.18 o 
 -11   1   8      312.39      281.49      8.79 o 
  -9   1   8       45.73       46.46      3.23 o 
  -7   1   8      316.00      328.47     11.01 o 
  -5   1   8      291.10      297.83      6.73 o 
  -3   1   8      957.79      988.87     18.79 o 
  -1   1   8       74.76       69.72      3.20 o 
   1   1   8       47.25       42.17      2.13 o 
   3   1   8        8.31        7.82      1.00 o 
   5   1   8       62.65       70.24      2.56 o 
   7   1   8      735.71      737.24     16.60 o 
   9   1   8       16.74       15.75      1.72 o 
  11   1   8        0.27       -0.53      1.20 o 
  13   1   8       29.82       31.03      2.91 o 
  15   1   8        1.23        2.14      1.42 o 
  17   1   8       98.07       86.24      7.79 o 
  19   1   8        9.71       10.54      2.23 o 
 -24   2   8       79.22       88.30     15.20 o 
 -22   2   8       32.77       39.18      5.85 o 
 -20   2   8       84.85       86.15      5.47 o 
 -18   2   8       21.74       21.27      2.73 o 
 -16   2   8       89.31       80.38     11.70 o 
 -14   2   8       25.44       31.29      3.53 o 
 -12   2   8      118.72      112.23      6.68 o 
 -10   2   8        5.85        4.56      1.05 o 
  -8   2   8        2.18        2.19      0.91 o 
  -6   2   8       27.56       27.72      2.44 o 
  -4   2   8        3.23        3.24      0.95 o 
  -2   2   8       61.44       66.52      2.59 o 
   0   2   8      263.72      280.04      6.46 o 
   2   2   8        0.09        1.11      0.73 o 
   4   2   8      125.19      135.36      6.67 o 
   6   2   8       56.37       53.80      3.42 o 
   8   2   8      139.78      142.42      5.60 o 
  10   2   8      135.84      124.63      5.17 o 
  12   2   8       79.19       67.76      4.16 o 
  14   2   8        5.31        3.68      1.47 o 
  16   2   8        2.76        1.83      1.51 o 
  18   2   8       39.81       38.87      3.38 o 
 -21   3   8       14.63       14.29      3.08 o 
 -19   3   8        4.63        4.47      2.25 o 
 -17   3   8        0.95        0.26      0.94 o 
 -15   3   8       99.67       95.36      5.47 o 
 -13   3   8       19.64       15.03      2.07 o 
 -11   3   8       40.31       38.05      3.45 o 
  -9   3   8       18.28       19.64      1.97 o 
  -7   3   8        1.65       -0.07      0.79 o 
  -5   3   8      444.09      431.28     13.71 o 
  -3   3   8      102.21       98.00      3.40 o 
  -1   3   8      210.40      205.26      5.50 o 
   1   3   8       87.00       76.56      6.60 o 
   3   3   8       95.62      108.92      5.27 o 
   5   3   8        0.14       -0.16      0.93 o 
   7   3   8        9.81        7.42      1.83 o 
   9   3   8        1.15        0.45      1.62 o 
  11   3   8       24.11       22.76      2.57 o 
  13   3   8      162.44      158.96      8.69 o 
  15   3   8        3.32       -1.20      1.62 o 
  17   3   8        2.07        1.21      1.57 o 
  19   3   8        2.20       -1.17      4.09 o 
 -20   4   8        3.94        4.04      1.38 o 
 -18   4   8       13.14       13.92      2.32 o 
 -16   4   8       30.68       28.64      2.34 o 
 -14   4   8        3.41        2.39      0.98 o 
 -12   4   8        0.39       -0.18      1.14 o 
 -10   4   8        3.28        2.28      1.20 o 
  -8   4   8        4.62        3.54      1.52 o 
  -6   4   8       44.36       49.21      2.96 o 
  -4   4   8        1.43       -0.12      0.76 o 
  -2   4   8       11.45       11.47      1.40 o 
   0   4   8        5.77        5.18      1.09 o 
   2   4   8       16.00       17.55      1.81 o 
   4   4   8       15.69       17.28      1.77 o 
   6   4   8       27.89       22.91      2.12 o 
   8   4   8       85.43       86.22      4.76 o 
  10   4   8       17.70       18.71      2.31 o 
  12   4   8       10.05        8.90      1.76 o 
  14   4   8       18.92       17.05      3.04 o 
  16   4   8        7.63        9.53      3.35 o 
  18   4   8        0.10        1.75      4.68 o 
  20   4   8       12.14        9.94      6.43 o 
 -19   5   8        3.27        2.05      1.44 o 
 -17   5   8       24.39       23.87      2.36 o 
 -15   5   8       92.81       93.60      4.42 o 
 -13   5   8       18.49       18.22      1.80 o 
 -11   5   8       90.14       83.84      3.38 o 
  -9   5   8      147.77      141.46      5.26 o 
  -7   5   8      170.62      173.23      5.84 o 
  -5   5   8        1.39        2.14      1.14 o 
  -3   5   8       35.68       27.93      3.70 o 
  -1   5   8       68.58       68.01      5.23 o 
   1   5   8       64.29       63.55      3.83 o 
   3   5   8       76.05       79.36      3.30 o 
   5   5   8        1.84        1.45      1.11 o 
   7   5   8       28.59       21.73      2.19 o 
   9   5   8        3.41        4.12      1.38 o 
  11   5   8        0.01        0.88      2.07 o 
  13   5   8        5.20        4.90      2.24 o 
  15   5   8        1.31        2.97      2.66 o 
  17   5   8       17.38       20.70      4.63 o 
  19   5   8        0.52       -1.17      5.26 o 
 -18   6   8       94.15       96.40      4.24 o 
 -16   6   8       53.67       52.38      3.01 o 
 -14   6   8        9.71        5.64      1.44 o 
 -12   6   8        7.39        6.07      1.60 o 
 -10   6   8       49.29       56.28      2.79 o 
  -8   6   8       37.00       34.10      2.00 o 
  -6   6   8      117.24      107.72      3.54 o 
  -4   6   8      152.59      150.26     10.30 o 
  -2   6   8      222.79      200.03      8.74 o 
   0   6   8       42.35       42.30      4.62 o 
   2   6   8        2.89        1.34      1.30 o 
   4   6   8       57.39       43.08      4.13 o 
   6   6   8      154.39      149.48      7.86 o 
   8   6   8       82.68       79.49      5.98 o 
  10   6   8        1.05        1.46      2.07 o 
  12   6   8       31.01       27.67      6.43 o 
  14   6   8        1.16       -1.56      2.03 o 
  16   6   8        0.00        2.26      3.08 o 
  18   6   8       65.22       68.42     11.70 o 
 -19   7   8      462.04      546.17     36.26 o 
 -17   7   8      101.68      109.28      5.71 o 
 -15   7   8       11.17       12.96      2.31 o 
 -13   7   8       59.55       51.80      2.57 o 
 -11   7   8      300.12      321.31     14.41 o 
  -9   7   8      166.16      173.53      5.13 o 
  -7   7   8        2.87        1.64      0.78 o 
  -5   7   8      112.70      114.62      8.19 o 
  -3   7   8      224.52      190.03     10.80 o 
  -1   7   8      501.55      488.35     29.07 o 
   1   7   8       18.14       19.27      2.31 o 
   3   7   8        4.03        1.60      1.73 o 
   5   7   8      440.16      445.00     23.98 o 
   7   7   8     1155.57     1144.96     54.97 o 
   9   7   8      250.31      232.49     10.75 o 
  11   7   8       32.37       30.87      3.83 o 
  13   7   8       99.59      103.40      6.61 o 
  15   7   8       21.65       24.06      8.48 o 
  17   7   8       68.31       87.71     13.45 o 
 -18   8   8       24.56       28.07      8.77 o 
 -16   8   8        0.43        0.49      2.66 o 
 -14   8   8       33.08       34.68      4.23 o 
 -12   8   8       69.18       61.92      7.89 o 
 -10   8   8       11.92       14.59      2.03 o 
  -8   8   8       44.60       42.48      5.19 o 
  -6   8   8       25.61       25.58      4.21 o 
  -4   8   8        0.08        0.89      2.02 o 
  -2   8   8      369.64      351.75     14.89 o 
   0   8   8        1.32        0.21      1.74 o 
   2   8   8       53.25       54.46      5.85 o 
   4   8   8        0.07       -1.17      2.34 o 
   6   8   8      308.19      303.49     18.13 o 
   8   8   8      251.14      273.67     17.54 o 
  10   8   8        1.33        1.71      2.66 o 
  12   8   8        6.28        4.68      4.97 o 
  14   8   8        0.03        2.34      5.26 o 
 -17   9   8       79.88       79.53     13.45 o 
 -15   9   8        6.82        5.47      3.80 o 
 -13   9   8        5.75        6.59      2.03 o 
 -11   9   8        0.34       -1.24      1.50 o 
  -9   9   8       57.93       66.97     11.40 o 
  -7   9   8       31.79       37.42      8.19 o 
  -5   9   8       15.45       14.18      8.48 o 
  -3   9   8       22.43       12.28      6.43 o 
  -1   9   8        3.22        7.02      5.85 o 
   1   9   8       73.76       68.57      7.89 o 
   3   9   8       13.88       10.79      3.14 o 
   5   9   8        9.73       15.79      4.68 o 
   7   9   8        8.89       10.53      4.68 o 
   9   9   8        0.65       -1.39      2.66 o 
  11   9   8        3.08       -0.58      4.09 o 
  13   9   8        2.26        3.51      5.26 o 
 -16  10   8       19.11       19.30      7.60 o 
 -10  10   8        1.11        0.58      4.68 o 
  -8  10   8       23.71       22.22      7.02 o 
  -4  10   8       59.42       37.42      9.36 o 
  -2  10   8        2.15        1.17      5.26 o 
   0  10   8        3.01        3.51      5.85 o 
   2  10   8       66.35       55.91      5.75 o 
   4  10   8       22.74       15.20      4.68 o 
   6  10   8        6.35        4.99      3.08 o 
   8  10   8       25.15       23.39      7.02 o 
  10  10   8       23.50       28.07      8.19 o 
  12  10   8       36.11       44.44     10.53 o 
  -5  11   8       21.04        7.60      5.85 o 
  -3  11   8       18.76        5.26      5.85 o 
  -1  11   8        4.73        1.75      5.85 o 
   1  11   8        7.49       11.11      7.02 o 
   3  11   8        0.95       -0.31      2.42 o 
   5  11   8       41.64       52.63      9.94 o 
   7  11   8       27.43       28.65      7.60 o 
   9  11   8        7.89        7.02      5.85 o 
   0  12   8       10.87       14.03      5.85 o 
   2  12   8        5.20        7.02      5.26 o 
   4  12   8       15.72       12.28      6.43 o 
 -23   1   9        1.07        4.09      6.43 o 
 -21   1   9        3.59        7.26      2.73 o 
 -19   1   9        6.39        4.61      2.61 o 
 -17   1   9       76.61       78.90      8.65 o 
 -15   1   9       51.29       58.00      7.23 o 
 -13   1   9        5.11        7.89      2.12 o 
 -11   1   9       68.03       63.75      4.33 o 
  -9   1   9      166.97      154.41      8.71 o 
  -7   1   9        0.47        2.31      1.23 o 
  -5   1   9        2.18        3.52      1.23 o 
  -3   1   9      111.07      105.44      4.09 o 
  -1   1   9       15.41       19.46      1.35 o 
   1   1   9        1.58        0.62      0.78 o 
   3   1   9       22.98       30.25      2.40 o 
   5   1   9        3.65        4.64      1.94 o 
   7   1   9        2.57        5.51      1.25 o 
   9   1   9      164.70      148.35      8.73 o 
  11   1   9       47.49       50.92      3.33 o 
  13   1   9        1.34        0.49      1.55 o 
  15   1   9        1.55        2.32      1.62 o 
  17   1   9       20.63       22.26      3.65 o 
 -22   2   9        4.58        2.92      5.85 o 
 -20   2   9        0.58        0.74      2.00 o 
 -18   2   9       21.54       16.08      3.80 o 
 -16   2   9       51.92       54.68      7.23 o 
 -14   2   9      156.18      167.27     11.16 o 
 -12   2   9       98.49       99.38      9.30 o 
 -10   2   9       56.72       62.82      7.23 o 
  -8   2   9       57.26       57.45      3.70 o 
  -6   2   9      401.52      383.49      8.48 o 
  -4   2   9       88.22       84.33      4.60 o 
  -2   2   9       11.19       13.20      1.45 o 
   0   2   9        0.75        1.16      0.97 o 
   2   2   9        3.03        6.80      1.51 o 
   4   2   9        0.01       -0.09      1.03 o 
   6   2   9       59.53       53.29      4.15 o 
   8   2   9        0.03        2.42      1.44 o 
  10   2   9        4.13        8.11      1.89 o 
  12   2   9       32.34       25.36      3.08 o 
  14   2   9       14.97       14.54      2.79 o 
  16   2   9        8.15        7.26      1.97 o 
 -23   3   9      168.26      238.00     22.81 o 
 -21   3   9        3.72        3.51      5.85 o 
 -19   3   9        1.33        1.34      2.02 o 
 -17   3   9       19.64       18.73      2.47 o 
 -15   3   9      141.70      160.31     10.46 o 
 -13   3   9      119.48      107.86      5.26 o 
 -11   3   9        1.02       -0.91      0.91 o 
  -9   3   9       26.89       23.91      2.77 o 
  -7   3   9      398.19      369.28     10.72 o 
  -5   3   9     1244.03     1179.31     25.30 o 
  -3   3   9      208.35      199.51      6.60 o 
  -1   3   9       53.63       54.93      2.83 o 
   1   3   9      126.60      151.00      5.25 o 
   3   3   9       81.20       78.94      3.66 o 
   5   3   9      147.85      146.69      5.20 o 
   7   3   9        0.04       -0.63      1.14 o 
   9   3   9       80.34       75.01      5.96 o 
  11   3   9      475.59      451.08     17.18 o 
  13   3   9       42.25       41.56      4.39 o 
  15   3   9        7.42        6.72      2.07 o 
  17   3   9       15.84       14.34      6.72 o 
 -22   4   9       98.08       98.82     16.37 o 
 -20   4   9        0.92        0.58      5.85 o 
 -18   4   9        1.43        0.67      1.70 o 
 -16   4   9       26.14       29.71      2.27 o 
 -14   4   9       72.61       70.98      5.24 o 
 -12   4   9      139.11      135.18      5.30 o 
 -10   4   9        7.96        9.18      1.74 o 
  -8   4   9        0.12        5.85      1.44 o 
  -6   4   9     1307.04     1292.02     35.89 o 
  -4   4   9      617.42      593.62     13.50 o 
  -2   4   9       95.39      103.34      3.87 o 
   0   4   9      346.36      347.25     15.02 o 
   2   4   9        5.34       18.71      5.26 o 
   4   4   9      240.32      236.27     10.30 o 
   6   4   9      125.69      119.29      5.13 o 
   8   4   9      148.72      162.27      9.58 o 
  10   4   9      126.27      115.42      6.25 o 
  12   4   9      303.89      287.93     11.52 o 
  14   4   9        0.86        0.10      1.41 o 
  16   4   9       13.47       15.20      6.43 o 
  18   4   9      111.05      118.71     15.20 o 
 -19   5   9        5.98        5.26      2.34 o 
 -17   5   9        0.97        2.16      1.38 o 
 -15   5   9      137.56      130.72      6.51 o 
 -13   5   9        7.07        7.69      1.43 o 
 -11   5   9       77.72       77.84      3.36 o 
  -9   5   9        1.04        0.96      1.22 o 
  -7   5   9       39.53       28.24      4.17 o 
  -5   5   9       41.12       43.26      3.94 o 
  -3   5   9        1.39        1.75      1.53 o 
  -1   5   9       12.14       10.65      2.19 o 
   1   5   9        6.67        4.35      1.27 o 
   3   5   9       10.97        9.39      1.72 o 
   5   5   9       61.31       54.06      3.19 o 
   7   5   9       42.73       40.54      3.95 o 
   9   5   9       47.45       43.15      4.03 o 
  11   5   9      163.08      165.49     12.86 o 
  13   5   9       36.47       33.06      7.23 o 
  15   5   9        0.47       -1.17      2.66 o 
  17   5   9        0.27        3.51      5.85 o 
 -16   6   9        0.60       -0.79      1.17 o 
 -14   6   9       17.95       17.23      2.70 o 
 -12   6   9        3.71        3.72      1.22 o 
 -10   6   9        8.11        7.05      1.33 o 
  -8   6   9      190.19      195.92      7.89 o 
  -6   6   9      174.47      192.66      6.57 o 
  -4   6   9      208.94      202.61     24.19 o 
  -2   6   9       18.86       15.35      2.46 o 
   0   6   9       13.15       16.65      4.62 o 
   2   6   9       13.19       16.13      2.46 o 
   4   6   9        1.23        5.74      4.39 o 
   6   6   9        2.21        2.87      2.25 o 
   8   6   9       58.37       57.89      8.19 o 
  10   6   9      106.67      110.52     10.53 o 
  12   6   9        0.68        1.80      2.38 o 
  14   6   9        0.00        2.39      2.57 o 
  16   6   9       25.24       40.93      9.94 o 
 -15   7   9        7.23        9.60      4.09 o 
 -13   7   9        2.57        2.45      1.23 o 
 -11   7   9        9.66        9.32      1.55 o 
  -9   7   9       80.26       81.57      3.30 o 
  -7   7   9       20.43       16.74      2.24 o 
  -5   7   9        0.04        0.42      0.86 o 
  -3   7   9       51.39       38.84      3.25 o 
  -1   7   9       26.54       32.55      3.23 o 
   1   7   9       48.07       42.61      4.33 o 
   3   7   9        7.74        9.83      3.51 o 
   5   7   9       96.66       97.29      6.81 o 
   7   7   9       18.41       12.57      3.31 o 
   9   7   9       92.45       76.89     19.88 o 
  11   7   9        0.50       -1.91      2.23 o 
  13   7   9        0.15        8.59      3.91 o 
  15   7   9        9.35       11.11      7.02 o 
 -14   8   9        0.12       -1.92      2.92 o 
 -12   8   9       37.18       33.32      3.59 o 
 -10   8   9       25.54       25.30      4.65 o 
  -8   8   9        5.33        4.86      1.80 o 
  -6   8   9       72.62       85.51      9.34 o 
  -4   8   9       52.44       47.86      6.50 o 
  -2   8   9       52.65       46.36      3.96 o 
   0   8   9       13.64        8.35      2.68 o 
   2   8   9        1.97        3.22      2.48 o 
   4   8   9       40.62       41.89      4.74 o 
   6   8   9        1.39        3.01      2.66 o 
   8   8   9       18.71       14.94      3.72 o 
  10   8   9       19.65       23.85      9.36 o 
  12   8   9       12.88        9.69      5.85 o 
 -15   9   9       70.34       71.93     13.45 o 
 -13   9   9        1.83        2.92      5.26 o 
 -11   9   9       53.51       52.95      5.99 o 
  -9   9   9        3.77        5.44      1.89 o 
  -7   9   9       10.20        7.84      1.84 o 
  -5   9   9       10.68       12.05      2.25 o 
  -3   9   9       54.42       44.38      5.91 o 
  -1   9   9        4.46        4.29      3.14 o 
   1   9   9        7.74        9.36      4.09 o 
   3   9   9        0.73       -1.75      3.51 o 
   5   9   9        8.23        8.77      4.68 o 
   9   9   9        3.13        7.60      5.26 o 
  11   9   9       10.67        9.36      6.43 o 
 -14  10   9      129.00      148.53     18.71 o 
 -12  10   9        3.43        2.34      5.85 o 
 -10  10   9       32.18       25.28      4.87 o 
  -8  10   9       28.93       15.20      8.19 o 
  -6  10   9      312.70      207.01     24.56 o 
  -4  10   9      241.08      155.55     21.05 o 
  -2  10   9        9.93        7.60      4.39 o 
   0  10   9        7.60       10.28      5.56 o 
   2  10   9       77.24       91.22      9.36 o 
   6  10   9        3.21        4.09      5.26 o 
   8  10   9        1.85       -0.58      4.68 o 
  -3  11   9      125.01       93.56     17.54 o 
  -1  11   9        3.13       -1.17      6.43 o 
   5  11   9       92.24      132.74     14.03 o 
   0  12   9        1.11        4.68      5.85 o 
 -22   0  10        3.23        3.51      7.02 o 
 -20   0  10        1.01       -3.51      4.68 o 
 -18   0  10      698.88      750.83     46.20 o 
 -16   0  10      147.94      134.50     16.96 o 
 -14   0  10      115.45      112.95     20.17 o 
 -12   0  10       70.13       75.43     11.70 o 
 -10   0  10      255.87      234.87     25.73 o 
  -8   0  10       84.92       65.00      6.59 o 
  -6   0  10      287.81      289.06     19.88 o 
  -4   0  10      433.50      485.49     20.31 o 
  -2   0  10       66.19       71.93      6.74 o 
   0   0  10      801.66      846.56     31.47 o 
   2   0  10       13.93       14.80      2.57 o 
   4   0  10       14.60       19.99      3.23 o 
   6   0  10       54.11       40.93      5.85 o 
   8   0  10     1467.14     1442.61     61.98 o 
  10   0  10      190.80      183.62     12.86 o 
  12   0  10       53.08       47.95      7.02 o 
  14   0  10      131.24      123.97     10.53 o 
 -21   1  10       19.70       19.88      5.79 o 
 -19   1  10      182.21      204.87     13.65 o 
 -17   1  10       82.45       87.23      9.51 o 
 -15   1  10        5.31        7.49      2.83 o 
 -13   1  10       22.10       24.88      3.96 o 
 -11   1  10        0.34        4.83      2.46 o 
  -9   1  10       53.26       48.35      3.59 o 
  -7   1  10        1.37        2.86      1.30 o 
  -5   1  10       90.77       87.02      5.45 o 
  -3   1  10      152.72      181.97      6.01 o 
  -1   1  10      736.09      766.96     17.67 o 
   1   1  10        0.20        0.52      1.84 o 
   3   1  10       19.64       19.81      2.89 o 
   5   1  10        0.98        2.69      1.95 o 
   7   1  10      228.81      225.72     13.45 o 
   9   1  10      135.03      133.83      7.23 o 
  11   1  10       42.26       36.76      4.33 o 
  13   1  10       11.37       14.85      3.23 o 
  15   1  10        9.80       11.59      3.23 o 
 -22   2  10       48.28       40.93     11.11 o 
 -20   2  10       46.16       64.29      8.88 o 
 -18   2  10      120.18      119.99     10.72 o 
 -16   2  10       52.21       64.23      8.24 o 
 -14   2  10       81.48       82.15      9.07 o 
 -12   2  10       11.80        4.06      3.45 o 
 -10   2  10        0.62       -0.51      1.89 o 
  -8   2  10        8.97        6.46      1.89 o 
  -6   2  10        2.84        3.17      1.51 o 
  -4   2  10       25.27       25.55      1.83 o 
  -2   2  10       20.39       22.11      1.77 o 
   0   2  10        5.37        6.02      2.20 o 
   2   2  10       12.89       13.00      1.65 o 
   4   2  10        2.32        3.11      1.21 o 
   6   2  10       24.26       27.00      2.64 o 
   8   2  10        0.16        0.06      1.30 o 
  10   2  10        0.49        2.27      1.83 o 
  12   2  10       24.35       25.76      4.09 o 
  14   2  10       70.58       67.12      9.88 o 
 -21   3  10       26.06       36.84     10.53 o 
 -19   3  10        0.06       -2.34      4.09 o 
 -17   3  10        5.30        2.75      2.03 o 
 -15   3  10       15.01       11.72      3.85 o 
 -13   3  10       20.15       14.55      3.57 o 
 -11   3  10       26.90       21.63      3.86 o 
  -9   3  10      101.65       82.07      5.93 o 
  -7   3  10       72.30       71.60      3.21 o 
  -5   3  10        0.40        1.53      1.14 o 
  -3   3  10       89.14       90.73      6.73 o 
  -1   3  10        4.18        4.25      1.36 o 
   1   3  10       18.93       27.12      2.51 o 
   3   3  10       58.51       59.26      3.35 o 
   5   3  10        4.67        6.03      1.78 o 
   7   3  10       13.14        9.77      1.85 o 
   9   3  10        7.10        8.21      1.97 o 
  11   3  10       46.62       51.71      4.39 o 
  13   3  10       28.19       23.10      3.31 o 
  15   3  10        8.34        2.34      5.26 o 
 -20   4  10        5.35        8.19      6.43 o 
 -18   4  10        4.61       11.70      7.02 o 
 -16   4  10        2.58        3.86      1.92 o 
 -14   4  10        7.25        6.56      1.48 o 
 -12   4  10        0.17       -0.08      1.33 o 
 -10   4  10        4.02        2.24      1.35 o 
  -8   4  10       20.28       17.78      2.23 o 
  -6   4  10        1.45        3.31      1.65 o 
  -4   4  10        2.43        2.44      1.32 o 
  -2   4  10       14.74       15.15      1.87 o 
   0   4  10        0.62        0.48      1.06 o 
   2   4  10        7.12        4.43      1.69 o 
   4   4  10       14.74       14.66      1.98 o 
   6   4  10        9.02       11.00      2.45 o 
   8   4  10        4.69        3.87      1.62 o 
  10   4  10       25.72       30.76      3.07 o 
  12   4  10        3.71        1.52      2.63 o 
  14   4  10        2.59        2.49      1.66 o 
  16   4  10       12.41       19.30      7.60 o 
 -19   5  10        0.24        7.02      7.02 o 
 -17   5  10       22.88       19.48      4.68 o 
 -15   5  10      108.37      105.54      4.90 o 
 -13   5  10       10.22        7.53      1.70 o 
 -11   5  10       27.95       23.99      4.55 o 
  -9   5  10        0.15        0.02      1.24 o 
  -7   5  10       11.03       10.43      2.73 o 
  -5   5  10       59.19       54.44      3.86 o 
  -3   5  10       24.54       26.70      3.91 o 
  -1   5  10       17.26       17.64      2.59 o 
   1   5  10        7.93        8.28      2.02 o 
   3   5  10        5.21        4.08      1.69 o 
   5   5  10        0.12       -0.39      1.30 o 
   7   5  10       52.27       47.66      5.17 o 
   9   5  10        0.42        1.90      2.38 o 
  11   5  10        7.77       10.10      3.08 o 
  13   5  10       14.33       20.47      7.60 o 
  15   5  10        0.03       -3.51      5.26 o 
 -18   6  10      118.62      164.90     20.47 o 
 -16   6  10       36.69       61.98     12.28 o 
 -14   6  10       67.91       77.30      4.12 o 
 -12   6  10        0.38        2.89      1.42 o 
 -10   6  10        0.98        1.05      1.22 o 
  -8   6  10       57.43       55.11      3.35 o 
  -6   6  10        4.08        3.79      1.89 o 
  -4   6  10        2.62        3.76      2.02 o 
  -2   6  10       57.78       58.63      4.51 o 
   0   6  10       70.89       67.86      4.80 o 
   2   6  10        0.05        0.95      1.89 o 
   4   6  10       10.56       11.50      3.08 o 
   6   6  10       43.10       39.70      4.74 o 
   8   6  10       38.06       39.87      4.91 o 
  10   6  10       99.70      103.25      7.44 o 
  12   6  10        5.78        9.94      7.02 o 
  14   6  10       22.75       37.42      9.94 o 
 -17   7  10      313.34      348.52     28.65 o 
 -15   7  10       70.28       81.28     14.03 o 
 -13   7  10        0.00       13.15     11.11 o 
 -11   7  10       75.73       85.05      5.83 o 
  -9   7  10      112.76      114.96      4.93 o 
  -7   7  10      134.98      138.74      5.34 o 
  -5   7  10       14.17       14.38      1.74 o 
  -3   7  10       42.86       55.03      4.44 o 
  -1   7  10      276.16      259.18     11.27 o 
   1   7  10      155.34      142.65     21.64 o 
   3   7  10        8.09       11.42      3.08 o 
   5   7  10        1.67        6.14      2.89 o 
   7   7  10      337.55      314.22     13.99 o 
   9   7  10      479.65      498.22     26.31 o 
  11   7  10       73.03       96.49     14.62 o 
 -16   8  10       15.98       18.13      8.77 o 
 -14   8  10        9.05        7.02      6.43 o 
 -12   8  10        6.26        8.77      6.43 o 
 -10   8  10        8.07       10.18      3.35 o 
  -8   8  10        3.75        4.79      2.07 o 
  -6   8  10      123.31      124.83     18.71 o 
  -4   8  10       21.85       23.02      3.22 o 
  -2   8  10       38.64       28.47      3.91 o 
   0   8  10      240.83      227.80     10.73 o 
   2   8  10       28.40       23.93      4.33 o 
   4   8  10        0.59        1.57      2.66 o 
   6   8  10       18.55       14.03      5.26 o 
   8   8  10      236.97      233.32     15.79 o 
  10   8  10       45.43       63.74     11.70 o 
 -13   9  10        1.43       -2.92      5.26 o 
 -11   9  10        1.56        3.51      5.26 o 
  -9   9  10       17.43       15.20      7.02 o 
  -7   9  10        0.78        4.90      3.23 o 
  -5   9  10       10.27       14.62      4.68 o 
  -3   9  10       35.52       36.81     10.23 o 
  -1   9  10       57.37       58.48      8.19 o 
   1   9  10       10.37        2.92      4.09 o 
   3   9  10       13.27       17.54      5.85 o 
   5   9  10       22.34       23.39      6.43 o 
 -19   1  11        0.01       -3.72      3.72 o 
 -17   1  11       37.05       44.88      7.31 o 
 -15   1  11        1.55        5.85      4.13 o 
 -13   1  11       12.30       13.22      3.68 o 
 -11   1  11       43.52       38.53      9.25 o 
  -9   1  11        0.52        0.58      2.12 o 
  -7   1  11       27.38       33.84      6.08 o 
  -5   1  11        2.93        2.50      1.77 o 
  -3   1  11       44.87       43.63      3.72 o 
  -1   1  11        3.95        6.15      2.01 o 
   1   1  11        1.34       -0.26      1.53 o 
   3   1  11       15.03       15.95      2.83 o 
   5   1  11        5.00        2.92      2.92 o 
   7   1  11       22.97       13.45      4.09 o 
   9   1  11        3.25       -1.75      2.92 o 
  11   1  11      132.18      135.24     17.54 o 
  13   1  11        0.17        1.75      4.68 o 
 -20   2  11        0.08       -0.58      4.74 o 
 -18   2  11        0.00        4.84      4.68 o 
 -16   2  11       28.16       20.56      4.30 o 
 -14   2  11      122.29      138.06     11.32 o 
 -12   2  11       15.10        7.86      3.18 o 
 -10   2  11       44.12       39.84      4.89 o 
  -8   2  11        0.53       -1.56      1.56 o 
  -6   2  11       12.53       10.11      2.53 o 
  -4   2  11       50.94       49.66      3.88 o 
  -2   2  11       17.80       21.42      2.79 o 
   0   2  11        2.89        4.33      1.77 o 
   2   2  11       38.08       30.34      3.59 o 
   4   2  11       18.81       15.57      3.23 o 
   6   2  11        1.07       -0.43      2.63 o 
   8   2  11       65.89       54.97      7.02 o 
  10   2  11       36.03       32.75      5.85 o 
 -19   3  11        7.31        6.43      7.02 o 
 -17   3  11        0.18        5.32      4.33 o 
 -15   3  11       19.59       12.03      3.64 o 
 -13   3  11      158.16      172.10     11.97 o 
 -11   3  11       70.01       64.41     12.25 o 
  -9   3  11        3.50        2.37      2.31 o 
  -7   3  11       21.16       24.25      3.83 o 
  -5   3  11      471.14      461.42     25.08 o 
  -3   3  11      500.42      478.91     11.48 o 
  -1   3  11       88.69       82.22      3.83 o 
   1   3  11       69.93       68.62      5.38 o 
   3   3  11       40.20       32.58      2.71 o 
   5   3  11       53.55       49.11      3.72 o 
   7   3  11       60.53       58.16      4.06 o 
   9   3  11        4.73        2.79      1.83 o 
  11   3  11        0.00        0.29      1.65 o 
 -18   4  11       41.38       54.38     12.28 o 
 -16   4  11       17.26       26.31      5.98 o 
 -14   4  11       12.22       12.66      3.04 o 
 -12   4  11      178.97      193.06     14.33 o 
 -10   4  11       10.55        7.55      1.50 o 
  -8   4  11        3.22        1.48      1.40 o 
  -6   4  11        0.55        0.19      1.40 o 
  -4   4  11      965.44      997.76     34.15 o 
  -2   4  11      251.71      226.39      7.30 o 
   0   4  11        0.98       -0.53      1.38 o 
   2   4  11       61.28       57.22      5.82 o 
   4   4  11       28.20       23.05      2.41 o 
   6   4  11      126.20      133.30      5.67 o 
   8   4  11        7.27        4.02      1.97 o 
  10   4  11       14.50       11.37      2.38 o 
 -17   5  11       10.84       19.30      8.77 o 
 -15   5  11        0.35        2.34      5.26 o 
 -13   5  11       98.72       98.82      8.02 o 
 -11   5  11        6.89        3.56      1.76 o 
  -9   5  11       99.69      109.85      6.32 o 
  -7   5  11       11.68       10.88      2.13 o 
  -5   5  11       87.77       74.11      5.06 o 
  -3   5  11        7.85        6.40      3.04 o 
  -1   5  11        0.63        0.66      1.76 o 
   1   5  11       16.53       13.43      2.61 o 
   3   5  11        5.74        6.30      2.19 o 
   5   5  11        0.60       -1.40      3.22 o 
   7   5  11       29.89       30.64      4.21 o 
   9   5  11        1.28        1.75      4.68 o 
 -16   6  11       51.94       68.42     13.45 o 
 -14   6  11       10.60       15.20      7.60 o 
 -12   6  11        0.36        0.82      1.56 o 
 -10   6  11        2.67        2.98      1.62 o 
  -8   6  11        5.90        2.85      1.47 o 
  -6   6  11        9.61        9.10      2.46 o 
  -4   6  11        6.20        6.32      2.38 o 
  -2   6  11       57.01       56.09      6.74 o 
   0   6  11       33.57       33.75      5.06 o 
   2   6  11       58.18       56.25      5.48 o 
   4   6  11        0.31       -2.25      2.25 o 
   6   6  11        0.33       -0.58      3.51 o 
 -15   7  11       14.62       12.28      7.60 o 
 -13   7  11        2.85        1.75      5.85 o 
 -11   7  11        2.26        2.16      1.68 o 
  -9   7  11        3.39        4.42      1.58 o 
  -7   7  11       22.77       22.70      2.64 o 
  -5   7  11       46.47       45.90      4.76 o 
  -3   7  11       77.64       75.22      6.94 o 
  -1   7  11       17.56       17.43      3.78 o 
   1   7  11        3.00        1.17      4.68 o 
   3   7  11       31.78       25.73      5.85 o 
   5   7  11       17.15       12.86      4.68 o 
 -12   8  11        0.10       -4.09      4.68 o 
 -10   8  11       13.20       12.28      6.43 o 
  -8   8  11        1.97        0.58      5.26 o 
  -6   8  11        3.64        1.75      5.26 o 
  -4   8  11       16.82       12.86      4.09 o 
  -2   8  11       18.12       19.30      5.26 o 
   0   8  11       23.02       20.47      5.26 o 
  -9   9  11        0.36        2.92      6.43 o 
 -18   0  12        6.62        1.75      7.02 o 
 -14   0  12      202.56      218.70     20.47 o 
 -12   0  12        0.67        5.85      4.68 o 
 -10   0  12       40.32       37.42      9.36 o 
  -8   0  12       73.35       79.53     12.86 o 
  -6   0  12      113.17      129.82     14.03 o 
  -4   0  12       58.43       74.26     11.70 o 
  -2   0  12      268.01      349.69     25.73 o 
   0   0  12      326.22      392.96     27.48 o 
   6   0  12        7.96       11.70      4.68 o 
   8   0  12      225.84      187.71     13.45 o 
 -17   1  12      171.76      201.42     14.26 o 
 -15   1  12       29.13       26.33      5.79 o 
 -13   1  12       10.17       14.16      4.91 o 
 -11   1  12       36.59       40.38      6.58 o 
  -9   1  12        0.00       -1.22      2.19 o 
  -7   1  12       11.74        7.01      4.13 o 
  -5   1  12       40.44       41.17      4.81 o 
  -3   1  12        1.33        1.40      1.81 o 
  -1   1  12        1.06        2.65      2.17 o 
   1   1  12      260.04      268.52     44.15 o 
   3   1  12        2.17        1.17      3.51 o 
   5   1  12        0.16       -1.17      2.92 o 
   7   1  12       10.30        8.77      4.09 o 
   9   1  12      127.92      118.71     10.53 o 
 -16   2  12       39.89       52.05      8.41 o 
 -14   2  12       59.94       78.96      9.48 o 
 -12   2  12        7.85        8.73      3.42 o 
 -10   2  12        1.45        2.10      2.57 o 
  -8   2  12        4.31        2.23      2.06 o 
  -6   2  12       42.01       38.58      3.80 o 
  -4   2  12       43.67       49.84      4.47 o 
  -2   2  12       51.15       50.09      6.16 o 
   0   2  12        6.02        2.49      2.38 o 
   2   2  12        0.99       -1.40      1.97 o 
   4   2  12        4.54        4.09      3.51 o 
   6   2  12        0.68       -2.34      2.92 o 
   8   2  12       18.95       10.53      4.09 o 
 -17   3  12       35.17       43.61      7.86 o 
 -15   3  12       16.88       27.90      6.40 o 
 -13   3  12        3.27        0.72      3.50 o 
 -11   3  12        0.68        1.59      2.88 o 
  -9   3  12        8.51        9.63      3.34 o 
  -7   3  12        1.37       -0.09      2.23 o 
  -5   3  12       18.90       12.82      2.62 o 
  -3   3  12        3.02        6.01      2.05 o 
  -1   3  12       87.63       90.17     13.07 o 
   1   3  12        2.06        0.48      2.06 o 
   3   3  12        0.36       -1.20      2.06 o 
   5   3  12        0.32        1.12      2.48 o 
   7   3  12       20.44       21.64      4.68 o 
 -16   4  12        1.93       -2.34      5.85 o 
 -14   4  12        0.48        3.51      4.07 o 
 -12   4  12        1.83        2.86      3.65 o 
 -10   4  12        0.00        1.86      3.23 o 
  -8   4  12        6.03        5.85      3.72 o 
  -6   4  12       26.97       23.96      5.24 o 
  -4   4  12        7.05        5.40      5.85 o 
  -2   4  12        0.21        3.67      1.52 o 
   0   4  12       17.83       14.63      2.70 o 
   2   4  12        0.11        0.00      1.46 o 
   4   4  12        2.21        1.37      1.73 o 
   6   4  12        6.31        6.27      2.17 o 
 -15   5  12        0.17       -2.34      5.85 o 
 -13   5  12       58.87       85.10      9.71 o 
 -11   5  12        1.27        4.12      4.07 o 
  -9   5  12        0.00        2.92      3.72 o 
  -7   5  12        1.67        0.54      1.55 o 
  -5   5  12        0.19        1.40      1.94 o 
  -3   5  12        0.01       -0.04      1.86 o 
  -1   5  12        4.86        4.48      2.30 o 
   1   5  12        3.10        1.96      2.17 o 
   3   5  12        0.01       -2.34      2.34 o 
 -12   6  12        7.82        1.17      6.43 o 
 -10   6  12        3.27       -0.58      5.26 o 
  -8   6  12        6.35       -1.17      5.26 o 
  -6   6  12        5.57       -2.34      4.68 o 
  -4   6  12        0.10       -0.83      2.38 o 
  -2   6  12        0.15       -0.29      2.38 o 
   0   6  12       11.45        4.09      5.26 o 
 -11   7  12        5.27        5.85      7.02 o 
  -9   7  12       36.99       39.76     10.53 o 
  -7   7  12       63.27       76.60     13.45 o 
  -5   7  12       67.63       74.85     12.28 o 
  -3   7  12       24.86       12.86      6.43 o 
  -8   8  12        0.54       -1.17      5.85 o 
 -13   1  13        0.35       -0.58      3.72 o 
 -11   1  13        3.39        3.68      4.09 o 
  -9   1  13        1.61        0.58      3.31 o 
  -7   1  13        0.02       -1.95      3.08 o 
  -5   1  13        1.41        3.22      3.31 o 
  -3   1  13       14.02       14.74      3.42 o 
  -1   1  13        1.18        3.34      2.55 o 
   1   1  13        6.94        8.19      4.68 o 
   3   1  13       23.90       15.79      5.26 o 
 -14   2  13        2.29        7.36      4.91 o 
 -12   2  13       45.84       54.59      8.24 o 
 -10   2  13        2.05        3.80      3.72 o 
  -8   2  13        5.31        4.68      3.72 o 
  -6   2  13        7.07        6.55      2.83 o 
  -4   2  13        9.09        5.47      2.66 o 
  -2   2  13        3.46        8.84      3.35 o 
   0   2  13        7.11        7.35      3.23 o 
   2   2  13       11.23       14.03      4.68 o 
 -13   3  13        0.49       -0.36      4.33 o 
 -11   3  13      128.08      147.15     12.15 o 
  -9   3  13       11.33        5.85      4.55 o 
  -7   3  13        0.00       -1.25      3.08 o 
  -5   3  13        0.16        2.24      3.50 o 
  -3   3  13      339.95      342.46     60.52 o 
  -1   3  13      147.05      141.40     15.50 o 
   1   3  13       37.16       37.42      9.36 o 
 -12   4  13       77.56      105.51     11.16 o 
 -10   4  13       80.16       90.59     10.12 o 
  -8   4  13        3.58        2.05      4.13 o 
  -6   4  13       18.57       24.56      8.19 o 
  -4   4  13       82.07       72.51     12.28 o 
  -2   4  13      390.83      453.78     30.99 o 
   0   4  13       61.81       57.89     11.11 o 
   2   4  13        3.05        0.58      5.26 o 
  -9   5  13        1.56       -5.26      5.26 o 
  -7   5  13       23.87       41.52      9.94 o 
  -5   5  13        6.49        7.02      6.43 o 
  -3   5  13       89.12      117.54     15.20 o 
  -1   5  13        0.14        7.60      5.85 o 
   1   5  13        7.30        9.36      6.43 o 
  -8   6  13        0.16        0.58      6.43 o 
  -6   6  13        2.11        0.58      5.85 o 
  -4   6  13        0.60       -1.75      5.26 o 
  -2   6  13        6.28        5.85      5.85 o 
  -8   0  14        4.99        9.94      6.43 o 
  -6   0  14       66.85       95.32     14.62 o 
  -4   0  14       43.58       50.29     10.53 o 
  -2   0  14        0.56       -4.09      4.68 o 
  -9   1  14       15.92       24.91      6.20 o 
  -7   1  14        0.84        0.58      4.13 o 
  -5   1  14        5.91        9.52      4.68 o 
  -3   1  14       24.32       34.42      6.58 o 
  -1   1  14       12.23       21.05      8.19 o 
  -8   2  14        3.69        0.25      3.91 o 
  -6   2  14        3.51        5.56      4.55 o 
  -4   2  14        1.62       -2.34      5.85 o 
  -2   2  14       20.97       23.98      8.77 o 
  -5   3  14       12.13       16.37      8.19 o 
  -3   3  14        9.22       25.73      9.36 o 
  -1   3  14       11.98       14.62      7.60 o 
                                                 
